# Supplementary material for: The epidemiological trends and projected future of primary sclerosing cholangitis by 2040: An updated meta-analysis and modeling study
Source: PLoS One. 2025 May 5;20(5):e0322479. doi: 10.1371/journal.pone.0322479 (PMC12052114; doi:10.1371/journal.pone.0322479)
Supplement: S1 File — (XLSX) [file pone.0322479.s001.xlsx]

## Sheet: Primary search
PMID	Title	Authors	Citation	First Author	Journal/Book	Publication Year	Create Date	PMCID	NIHMS ID	DOI	Included or Excluded	Reason for Exclusion
921353	Sclerosing cholangitis and primary biliary cirrhosis--a disease spectrum?	Fee HJ, Gewirtz H, Schiller J, Longmire WP Jr.	Ann Surg. 1977 Nov;186(5):589-93. doi: 10.1097/00000658-197711000-00008.	Fee HJ	Ann Surg	1977	1977-11-01	PMC1396325		10.1097/00000658-197711000-00008	Excluded	Review Article
6365304	Adenocarcinoma of the hepatic duct junction. A reappraisal of the histologic criteria of malignancy	Qualman SJ, Haupt HM, Bauer TW, Taxy JB.	Cancer. 1984 Apr 1;53(7):1545-51. doi: 10.1002/1097-0142(19840401)53:7<1545::aid-cncr2820530721>3.0.co;2-n.	Qualman SJ	Cancer	1984	1984-04-01			10.1002/1097-0142(19840401)53:7<1545::aid-cncr2820530721>3.0.co;2-n	Excluded	Not relevant
6727581	Manifestations of nonsuppurative cholangitis in chronic hepatobiliary diseases: morphologic spectrum, clinical correlations and terminology	Ludwig J, Czaja AJ, Dickson ER, LaRusso NF, Wiesner RH.	Liver. 1984 Apr;4(2):105-16. doi: 10.1111/j.1600-0676.1984.tb00914.x.	Ludwig J	Liver	1984	1984-04-01			10.1111/j.1600-0676.1984.tb00914.x	Excluded	Review Article
3966227	Anatomy of the choledochopancreatic duct junction in primary sclerosing cholangitis	Muller EL, Miyamoto T, Pitt HA, Longmire WP Jr.	Surgery. 1985 Jan;97(1):21-7.	Muller EL	Surgery	1985	1985-01-01				Excluded	Not relevant
2995568	The prevalence of antibodies to reovirus type 3 in adults with idiopathic cholestatic liver disease	Minuk GY, Paul RW, Lee PW.	J Med Virol. 1985 May;16(1):55-60. doi: 10.1002/jmv.1890160108.	Minuk GY	J Med Virol	1985	1985-05-01			10.1002/jmv.1890160108	Excluded	Not relevant
3493939	Primary sclerosing cholangitis in childhood	el-Shabrawi M, Wilkinson ML, Portmann B, Mieli-Vergani G, Chong SK, Williams R, Mowat AP.	Gastroenterology. 1987 May;92(5 Pt 1):1226-35. doi: 10.1016/s0016-5085(87)91082-1.	el-Shabrawi M	Gastroenterology	1987	1987-05-01			10.1016/s0016-5085(87)91082-1	Excluded	Review Article
3498749	An autoantibody profile in primary sclerosing cholangitis	Zauli D, Schrumpf E, Crespi C, Cassani F, Fausa O, Aadland E.	J Hepatol. 1987 Aug;5(1):14-8. doi: 10.1016/s0168-8278(87)80055-7.	Zauli D	J Hepatol	1987	1987-08-01			10.1016/s0168-8278(87)80055-7	Excluded	Not relevant
3547468	Hepatobiliary complications of inflammatory bowel disease	Williams SM, Harned RK.	Radiol Clin North Am. 1987 Jan;25(1):175-88.	Williams SM	Radiol Clin North Am	1987	1987-01-01				Excluded	Not relevant
3608919	Family incidence of primary sclerosing cholangitis associated with immunologic diseases	Jorge AD, Esley C, Ahumada J.	Endoscopy. 1987 May;19(3):114-7. doi: 10.1055/s-2007-1018254.	Jorge AD	Endoscopy	1987	1987-05-01			10.1055/s-2007-1018254	Excluded	Inadequate data reported
3674002	Sclerosing cholangitis associated with chronic cryptosporidiosis in a child with a congenital immunodeficiency disorder	Davis JJ, Heyman MB, Ferrell L, Kerner J, Kerlan R Jr, Thaler MM.	Am J Gastroenterol. 1987 Nov;82(11):1196-202.	Davis JJ	Am J Gastroenterol	1987	1987-11-01				Excluded	Focused on specific populations
2827593	Orthotopic liver transplantation for primary sclerosing cholangitis	Marsh JW Jr, Iwatsuki S, Makowka L, Esquivel CO, Gordon RD, Todo S, Tzakis A, Miller C, Van Thiel D, Starzl TE.	Ann Surg. 1988 Jan;207(1):21-5. doi: 10.1097/00000658-198801000-00005.	Marsh JW Jr	Ann Surg	1988	1988-01-01	PMC1493239		10.1097/00000658-198801000-00005	Excluded	Inadequate data reported/Focused on specific populations
3278432	Splenic artery aneurysms in liver transplant patients	Ayalon A, Wiesner RH, Perkins JD, Tominaga S, Hayes DH, Krom RA.	Transplantation. 1988 Feb;45(2):386-9. doi: 10.1097/00007890-198802000-00028.	Ayalon A	Transplantation	1988	1988-02-01			10.1097/00007890-198802000-00028	Excluded	Not relevant
2702312	Hepatobiliary abnormalities in inflammatory bowel disease	van Erpecum KJ, van Berge Henegouwen GP.	Neth J Med. 1989 Jun;35 Suppl 1:S40-9.	van Erpecum KJ	Neth J Med	1989	1989-06-01				Excluded	Not relevant
2616728	The association of autoimmune disorders with inflammatory bowel disease	Snook JA, de Silva HJ, Jewell DP.	Q J Med. 1989 Sep;72(269):835-40.	Snook JA	Q J Med	1989	1989-09-01				Excluded	Not relevant
2925155	Vitamin E deficiency in primary biliary cirrhosis: gastrointestinal malabsorption, frequency and relationship to other lipid-soluble vitamins	Muñoz SJ, Heubi JE, Balistreri WF, Maddrey WC.	Hepatology. 1989 Apr;9(4):525-31. doi: 10.1002/hep.1840090403.	Muñoz SJ	Hepatology	1989	1989-04-01			10.1002/hep.1840090403	Excluded	Not relevant
2584429	Portal lymphadenopathy associated with lipofuscin in chronic cholestatic liver disease	Hübscher SG, Harrison RF.	J Clin Pathol. 1989 Nov;42(11):1160-5. doi: 10.1136/jcp.42.11.1160.	Hübscher SG	J Clin Pathol	1989	1989-11-01	PMC501974		10.1136/jcp.42.11.1160	Excluded	Not relevant
2338198	Patients with asymptomatic primary sclerosing cholangitis frequently have progressive disease	Porayko MK, Wiesner RH, LaRusso NF, Ludwig J, MacCarty RL, Steiner BL, Twomey CK, Zinsmeister AR.	Gastroenterology. 1990 Jun;98(6):1594-602. doi: 10.1016/0016-5085(90)91096-o.	Porayko MK	Gastroenterology	1990	1990-06-01			10.1016/0016-5085(90)91096-o	Excluded	Not relevant
2167607	Primary sclerosing cholangitis: the emerging role for liver transplantation	Langnas AN, Grazi GL, Stratta RJ, Wood RP, Marujo W, Markin RS, Donovan J, Burnett D, Zetterman R, Sorrell M, et al.	Am J Gastroenterol. 1990 Sep;85(9):1136-41.	Langnas AN	Am J Gastroenterol	1990	1990-09-01				Excluded	Review Article
2312061	Development of colon cancer after liver transplantation for primary sclerosing cholangitis associated with ulcerative colitis	Higashi H, Yanaga K, Marsh JW, Tzakis A, Kakizoe S, Starzl TE.	Hepatology. 1990 Mar;11(3):477-80. doi: 10.1002/hep.1840110320.	Higashi H	Hepatology	1990	1990-03-01	PMC2954756	NIHMS239901	10.1002/hep.1840110320	Excluded	Not relevant
2307078	Prevalence of duodenal ulcer in cirrhotic males referred for liver transplantation. Does the etiology of cirrhosis make a difference?	Rabinovitz M, Schade RR, Dindzans V, Van Thiel DH, Gavaler JS.	Dig Dis Sci. 1990 Mar;35(3):321-6. doi: 10.1007/BF01537409.	Rabinovitz M	Dig Dis Sci	1990	1990-03-01			10.1007/BF01537409	Excluded	Not relevant
2196164	Current therapy of chronic liver disease	Stavinoha MW, Soloway RD.	Drugs. 1990 Jun;39(6):814-40. doi: 10.2165/00003495-199039060-00002.	Stavinoha MW	Drugs	1990	1990-06-01			10.2165/00003495-199039060-00002	Excluded	Review Article
2391068	Prevalence and prediction of osteopenia in chronic liver disease	Bonkovsky HL, Hawkins M, Steinberg K, Hersh T, Galambos JT, Henderson JM, Millikan WJ, Galloway JR.	Hepatology. 1990 Aug;12(2):273-80. doi: 10.1002/hep.1840120214.	Bonkovsky HL	Hepatology	1990	1990-08-01			10.1002/hep.1840120214	Excluded	Not relevant
2267907	[Hepatic transplantation in cirrhosis]	Balladur P, de Hemptinne B, Geubel A, Rahier J, Reynaert M, De Kock M, Carlier MA, Otte JB.	Acta Gastroenterol Belg. 1990 Mar-Apr;53(2):267-75.	Balladur P	Acta Gastroenterol Belg	1990	1990-03-01				Excluded	Not English/Review Article
1845927	Cholangiocarcinoma complicating primary sclerosing cholangitis	Rosen CB, Nagorney DM, Wiesner RH, Coffey RJ Jr, LaRusso NF.	Ann Surg. 1991 Jan;213(1):21-5. doi: 10.1097/00000658-199101000-00004.	Rosen CB	Ann Surg	1991	1991-01-11	PMC1358305		10.1097/00000658-199101000-00004	Excluded	Inadequate data reported
1860683	The metabolic bone disease of primary sclerosing cholangitis	Hay JE, Lindor KD, Wiesner RH, Dickson ER, Krom RA, LaRusso NF.	Hepatology. 1991 Aug;14(2):257-61.	Hay JE	Hepatology	1991	1991-08-01				Excluded	Inadequate data reported
2013375	Prevalence of primary sclerosing cholangitis in patients with ulcerative colitis	Olsson R, Danielsson A, Järnerot G, Lindström E, Lööf L, Rolny P, Rydén BO, Tysk C, Wallerstedt S.	Gastroenterology. 1991 May;100(5 Pt 1):1319-23.	Olsson R	Gastroenterology	1991	1991-05-01				Excluded	Focused on specific populations
1742543	Diagnostic approach to primary sclerosing cholangitis: open questions	Okolicsányi L, Fabris L.	Ital J Gastroenterol. 1991 Sep-Oct;23(7):436-41.	Okolicsányi L	Ital J Gastroenterol	1991	1991-09-01				Excluded	Not relevant
1751563	[A rare constellation of findings: bile duct cancer, ulcerative colitis, deep venous thrombosis of the leg]	Pippert H, Gross-Fengels W, Siemens P, Kruse T.	Aktuelle Radiol. 1991 Sep;1(5):259-61.	Pippert H	Aktuelle Radiol	1991	1991-09-01				Excluded	Not relevant/Review Article
1835695	Bleeding from peristomal varices: perspectives on prevention and treatment	Fucini C, Wolff BG, Dozois RR.	Dis Colon Rectum. 1991 Dec;34(12):1073-8. doi: 10.1007/BF02050064.	Fucini C	Dis Colon Rectum	1991	1991-12-01			10.1007/BF02050064	Excluded	Not relevant/Review Article
2047886	Primary sclerosing cholangitis: a progressive disease?	Porayko MK, LaRusso NF, Wiesner RH.	Semin Liver Dis. 1991 Feb;11(1):18-25. doi: 10.1055/s-2008-1040418.	Porayko MK	Semin Liver Dis	1991	1991-02-01			10.1055/s-2008-1040418	Excluded	Not relevant/Review Article
2047887	Relationship of inflammatory bowel disease and primary sclerosing cholangitis	Fausa O, Schrumpf E, Elgjo K.	Semin Liver Dis. 1991 Feb;11(1):31-9. doi: 10.1055/s-2008-1040420.	Fausa O	Semin Liver Dis	1991	1991-02-01			10.1055/s-2008-1040420	Excluded	Not relevant/Review Article
2047885	Small-duct primary sclerosing cholangitis	Ludwig J.	Semin Liver Dis. 1991 Feb;11(1):11-7. doi: 10.1055/s-2008-1040417.	Ludwig J	Semin Liver Dis	1991	1991-02-01			10.1055/s-2008-1040417	Excluded	Not relevant/Review Article
2006402	Prevalence of hepatobiliary dysfunction in a regional group of patients with chronic inflammatory bowel disease	Wewer V, Gluud C, Schlichting P, Burcharth F, Binder V.	Scand J Gastroenterol. 1991 Jan;26(1):97-102. doi: 10.3109/00365529108996489.	Wewer V	Scand J Gastroenterol	1991	1991-01-01			10.3109/00365529108996489	Excluded	Focused on specific populations
1995269	Ulcerative colitis disease activity as subjectively assessed by patient-completed questionnaires following orthotopic liver transplantation for sclerosing cholangitis	Gavaler JS, Delemos B, Belle SH, Heyl AE, Tarter RE, Starzl TE, Gavaler C, van Thiel DH.	Dig Dis Sci. 1991 Mar;36(3):321-8. doi: 10.1007/BF01318204.	Gavaler JS	Dig Dis Sci	1991	1991-03-01	PMC2991115	NIHMS250037	10.1007/BF01318204	Excluded	Not relevant
1709251	[Hyperamylasemia, hyperlipasemia and acute pancreatitis in chronic inflammatory bowel diseases]	Tromm A, Höltmann B, Hüppe D, Kuntz HD, Schwegler U, May B.	Leber Magen Darm. 1991 Jan;21(1):15-6, 19-22.	Tromm A	Leber Magen Darm	1991	1991-01-01				Excluded	Not relevant
1726458	Liver transplantation at the University of Pittsburgh, 1984 to 1990	Gordon RD, Fung J, Tzakis AG, Todo S, Stieber A, Bronsther O, Martin M, Van Thiel DH, Starzl TE.	Clin Transpl. 1991:105-17.	Gordon RD	Clin Transpl	1991	1991-01-01	PMC2976673	NIHMS242860		Excluded	Not relevant
1489978	Primary sclerosing cholangitis: an analysis of 37 retrospective cases	Delle Monache M, Salvio A, Fiocca F, Basoli A, Ricci GL.	Ital J Gastroenterol. 1992 Nov-Dec;24(9):485-8.	Delle Monache M	Ital J Gastroenterol	1992	1992-11-01				Excluded	Inadequate data reported
1446863	Sclerosing cholangitis and biliary tract calculi--primary or secondary?	Pokorny CS, McCaughan GW, Gallagher ND, Selby WS.	Gut. 1992 Oct;33(10):1376-80. doi: 10.1136/gut.33.10.1376.	Pokorny CS	Gut	1992	1992-10-01	PMC1379607		10.1136/gut.33.10.1376	Excluded	Not relevant/Review Article
1587406	Primary sclerosing cholangitis in ulcerative colitis--a risk factor for the development of dysplasia and DNA aneuploidy?	Broomé U, Lindberg G, Löfberg R.	Gastroenterology. 1992 Jun;102(6):1877-80. doi: 10.1016/0016-5085(92)90308-l.	Broomé U	Gastroenterology	1992	1992-06-01			10.1016/0016-5085(92)90308-l	Excluded	Not relevant
1447509	Prevalence of primary sclerosing cholangitis in patients with ulcerative colitis	Waldum HL.	J Hepatol. 1992 Jul;15(3):417. doi: 10.1016/0168-8278(92)90081-y.	Waldum HL	J Hepatol	1992	1992-07-01			10.1016/0168-8278(92)90081-y	Excluded	Not relevant
1500696	Frequency and significance of chronic ulcerative colitis in severe corticosteroid-treated autoimmune hepatitis	Perdigoto R, Carpenter HA, Czaja AJ.	J Hepatol. 1992 Mar;14(2-3):325-31. doi: 10.1016/0168-8278(92)90178-r.	Perdigoto R	J Hepatol	1992	1992-03-01			10.1016/0168-8278(92)90178-r	Excluded	Not relevant
1587434	Papillary bile duct dysplasia in primary sclerosing cholangitis	Ludwig J, Wahlstrom HE, Batts KP, Wiesner RH.	Gastroenterology. 1992 Jun;102(6):2134-8. doi: 10.1016/0016-5085(92)90343-w.	Ludwig J	Gastroenterology	1992	1992-06-01			10.1016/0016-5085(92)90343-w	Excluded	Not relevant
1411277	Primary sclerosing cholangitis in patients with ulcerative colitis	Rasmussen HH, Fallingborg J, Mortensen PB, Freund L, Tage-Jensen U, Kruse V, Rasmussen SN.	Scand J Gastroenterol. 1992 Sep;27(9):732-6. doi: 10.3109/00365529209011174.	Rasmussen HH	Scand J Gastroenterol	1992	1992-09-01			10.3109/00365529209011174	Excluded	Not relevant/Review Article
1379412	Prevalence of anti-HCV in cryptogenic cirrhosis in a suburban Detroit community	Barnes RE, Meyer RA, Gordon SC.	Am J Gastroenterol. 1992 Aug;87(8):1001-4.	Barnes RE	Am J Gastroenterol	1992	1992-08-01				Excluded	Not relevant
1446862	Prevalence of anti-neutrophil antibody in primary sclerosing cholangitis and ulcerative colitis using an alkaline phosphatase technique	Lo SK, Fleming KA, Chapman RW.	Gut. 1992 Oct;33(10):1370-5. doi: 10.1136/gut.33.10.1370.	Lo SK	Gut	1992	1992-10-01	PMC1379606		10.1136/gut.33.10.1370	Excluded	Inadequate data reported
1427667	Selection and timing of liver transplantation in primary biliary cirrhosis and primary sclerosing cholangitis	Wiesner RH, Porayko MK, Dickson ER, Gores GJ, LaRusso NF, Hay JE, Wahlstrom HE, Krom RA.	Hepatology. 1992 Nov;16(5):1290-9.	Wiesner RH	Hepatology	1992	1992-11-01				Excluded	Not relevant
1312055	Lack of increase in heterozygous alpha 1-antitrypsin deficiency phenotypes among patients with hepatocellular and bile duct carcinoma	Rabinovitz M, Gavaler JS, Kelly RH, Prieto M, Van Thiel DH.	Hepatology. 1992 Mar;15(3):407-10. doi: 10.1002/hep.1840150309.	Rabinovitz M	Hepatology	1992	1992-03-01			10.1002/hep.1840150309	Excluded	Not relevant
8249963	Endoscopic management of primary sclerosing cholangitis: review, and report of an open series	Gaing AA, Geders JM, Cohen SA, Siegel JH.	Am J Gastroenterol. 1993 Dec;88(12):2000-8.	Gaing AA	Am J Gastroenterol	1993	1993-12-01				Excluded	Not relevant
8404380	Increased risk of early colorectal neoplasms after hepatic transplant in patients with inflammatory bowel disease	Bleday R, Lee E, Jessurun J, Heine J, Wong WD.	Dis Colon Rectum. 1993 Oct;36(10):908-12. doi: 10.1007/BF02050624.	Bleday R	Dis Colon Rectum	1993	1993-10-01			10.1007/BF02050624	Excluded	Not relevant
8333366	Biliary strictures in hepatic transplants: prevalence and types in patients with primary sclerosing cholangitis vs those with other liver diseases	Sheng R, Zajko AB, Campbell WL, Abu-Elmagd K.	AJR Am J Roentgenol. 1993 Aug;161(2):297-300. doi: 10.2214/ajr.161.2.8333366.	Sheng R	AJR Am J Roentgenol	1993	1993-08-01			10.2214/ajr.161.2.8333366	Excluded	Lack of measurements
8403478	Dermatitis herpetiformis and primary sclerosing cholangitis	Lewis HM, Goldin R, Leonard JN.	Clin Exp Dermatol. 1993 Jul;18(4):363-5. doi: 10.1111/j.1365-2230.1993.tb02219.x.	Lewis HM	Clin Exp Dermatol	1993	1993-07-01			10.1111/j.1365-2230.1993.tb02219.x	Excluded	Not relevant
8447289	Antineutrophil cytoplasmic antibody in inflammatory bowel and hepatobiliary diseases. High prevalence in ulcerative colitis, primary sclerosing cholangitis, and autoimmune hepatitis	Hardarson S, Labrecque DR, Mitros FA, Neil GA, Goeken JA.	Am J Clin Pathol. 1993 Mar;99(3):277-81. doi: 10.1093/ajcp/99.3.277.	Hardarson S	Am J Clin Pathol	1993	1993-03-01			10.1093/ajcp/99.3.277	Excluded	Not relevant
8273034	[Primary sclerosing cholangitis. Illustrated by an unselected hospital material]	Utzon P, Aadland E, Bell H, Stiris M, Raknerud N.	Tidsskr Nor Laegeforen. 1993 Oct 20;113(25):3131-3.	Utzon P	Tidsskr Nor Laegeforen	1993	1993-10-20				Excluded	Not relevant
8444414	Prevalence and characterization of neutrophil cytoplasmic antibodies in autoimmune liver diseases	Mulder AH, Horst G, Haagsma EB, Limburg PC, Kleibeuker JH, Kallenberg CG.	Hepatology. 1993 Mar;17(3):411-7.	Mulder AH	Hepatology	1993	1993-03-01				Excluded	Inadequate data reported
8518394	Liver transplantation for primary sclerosing cholangitis versus primary biliary cirrhosis: a comparison of complications and outcome	Strasser S, Sheil AG, Gallagher ND, Waugh R, McCaughan GW.	J Gastroenterol Hepatol. 1993 May-Jun;8(3):238-43. doi: 10.1111/j.1440-1746.1993.tb01193.x.	Strasser S	J Gastroenterol Hepatol	1993	1993-05-01			10.1111/j.1440-1746.1993.tb01193.x	Excluded	Not relevant
8471752	Prevalence of primary sclerosing cholangitis and other liver diseases in Japanese patients with chronic ulcerative colitis	Hashimoto E, Ideta M, Taniai M, Watanabe U, Okuda H, Nagasako K, Hisamitsu T, Obata H.	J Gastroenterol Hepatol. 1993 Mar-Apr;8(2):146-9. doi: 10.1111/j.1440-1746.1993.tb01506.x.	Hashimoto E	J Gastroenterol Hepatol	1993	1993-03-01			10.1111/j.1440-1746.1993.tb01506.x	Excluded	Focused on specific populations
8486324	[Liver transplantation as a routine procedure? Indications and results in 270 patients]	Langrehr JM, Blumhardt G, Bechstein WO, Keck H, Knoop M, Lohmann R, Lemmens HP, Lüsebrink R, Schattenfroh N, Neuhaus P.	Fortschr Med. 1993 Mar 30;111(9):139-44.	Langrehr JM	Fortschr Med	1993	1993-03-30				Excluded	Not relevant
8338083	Pericholangitis and sclerosing cholangitis are risk factors for dysplasia and cancer in ulcerative colitis	D'Haens GR, Lashner BA, Hanauer SB.	Am J Gastroenterol. 1993 Aug;88(8):1174-8.	D'Haens GR	Am J Gastroenterol	1993	1993-08-01				Excluded	Not relevant
7890895	Epidemiology of primary sclerosing cholangitis in Spain. Spanish Association for the Study of the Liver	Escorsell A, Parés A, Rodés J, Solís-Herruzo JA, Miras M, de la Morena E.	J Hepatol. 1994 Nov;21(5):787-91. doi: 10.1016/s0168-8278(94)80240-8.	Escorsell A	J Hepatol	1994	1994-11-01			10.1016/s0168-8278(94)80240-8	Included	-
7699228	Risk factors in primary sclerosing cholangitis	Schrumpf E, Abdelnoor M, Fausa O, Elgjo K, Jenssen E, Kolmannskog F.	J Hepatol. 1994 Dec;21(6):1061-6. doi: 10.1016/s0168-8278(05)80618-x.	Schrumpf E	J Hepatol	1994	1994-12-01			10.1016/s0168-8278(05)80618-x	Excluded	Inadequate data reported
7829140	Nonsurgical drainage for biliary obstruction	Garg PK, Tandon RK.	Indian J Gastroenterol. 1994 Oct;13(4):118-27.	Garg PK	Indian J Gastroenterol	1994	1994-10-01				Excluded	Not relevant
8296407	[Sclerosing cholangitis and ulcerative colitis. Regional prevalence]	Rasmussen HH, Fallingborg JF, Mortensen PB, Freund LG, Tage-Jensen U, Kruse V, Rasmussen SN.	Ugeskr Laeger. 1994 Jan 10;156(2):179-82.	Rasmussen HH	Ugeskr Laeger	1994	1994-01-10				Excluded	Not English
7934194	Current concepts in primary sclerosing cholangitis	Wiesner RH.	Mayo Clin Proc. 1994 Oct;69(10):969-82. doi: 10.1016/s0025-6196(12)61822-9.	Wiesner RH	Mayo Clin Proc	1994	1994-10-01			10.1016/s0025-6196(12)61822-9	Excluded	Not relevant/Review Article
7733609	Prevalence of hepatobiliary dysfunction in patients with ulcerative colitis	Aitola P, Karvonen AL, Matikainen M.	Ann Chir Gynaecol. 1994;83(4):275-8.	Aitola P	Ann Chir Gynaecol	1994	1994-01-01				Excluded	Focused on specific populations
7967913	The role of endoscopy in inflammatory bowel disease	Quinn PG, Binion DG, Connors PJ.	Med Clin North Am. 1994 Nov;78(6):1331-52. doi: 10.1016/s0025-7125(16)30104-3.	Quinn PG	Med Clin North Am	1994	1994-11-01			10.1016/s0025-7125(16)30104-3	Excluded	Not relevant
8184054	Intrahepatic biliary strictures after liver transplantation	Campbell WL, Sheng R, Zajko AB, Abu-Elmagd K, Demetris AJ.	Radiology. 1994 Jun;191(3):735-40. doi: 10.1148/radiology.191.3.8184054.	Campbell WL	Radiology	1994	1994-06-01			10.1148/radiology.191.3.8184054	Excluded	Not relevant
8058706	Membranous expression of Lewis Y antigen in clustered hepatocytes in chronic viral, autoimmune, and alcoholic liver diseases but not in biliary diseases	Sasaki M, Kono N, Nakanuma Y.	Mod Pathol. 1994 Apr;7(3):339-46.	Sasaki M	Mod Pathol	1994	1994-04-01				Excluded	Not relevant
8090592	Anti-neutrophil cytoplasmic antibodies (ANCA): their detection and significance: report from workshops	Savige JA, Davies DJ, Gatenby PA.	Pathology. 1994 Apr;26(2):186-93. doi: 10.1080/00313029400169451.	Savige JA	Pathology	1994	1994-04-01			10.1080/00313029400169451	Excluded	Not relevant
8307457	Liver disease in ulcerative colitis: an epidemiological and follow up study in the county of Stockholm	Broomé U, Glaumann H, Hellers G, Nilsson B, Sörstad J, Hultcrantz R.	Gut. 1994 Jan;35(1):84-9. doi: 10.1136/gut.35.1.84.	Broomé U	Gut	1994	1994-01-01	PMC1374638		10.1136/gut.35.1.84	Excluded	Not relevant
8609810	Granulomas in primary sclerosing cholangitis	Ludwig J, Colina F, Poterucha JJ.	Liver. 1995 Dec;15(6):307-12. doi: 10.1111/j.1600-0676.1995.tb00690.x.	Ludwig J	Liver	1995	1995-12-01			10.1111/j.1600-0676.1995.tb00690.x	Excluded	Not relevant
7846618	Primary sclerosing cholangitis: liver transplantation or biliary surgery	Farges O, Malassagne B, Sebagh M, Bismuth H.	Surgery. 1995 Feb;117(2):146-55. doi: 10.1016/s0039-6060(05)80078-9.	Farges O	Surgery	1995	1995-02-01			10.1016/s0039-6060(05)80078-9	Excluded	Not relevant
7813342	Colorectal neoplasia in patients with ulcerative colitis and primary sclerosing cholangitis	Gurbuz AK, Giardiello FM, Bayless TM.	Dis Colon Rectum. 1995 Jan;38(1):37-41. doi: 10.1007/BF02053855.	Gurbuz AK	Dis Colon Rectum	1995	1995-01-01			10.1007/BF02053855	Excluded	Not relevant
8554703	Autoantibody profile of primary sclerosing cholangitis	Gur H, Shen G, Sutjita M, Terrberry J, Alosachie I, Barka N, Lin HC, Peter JB, Meroni PL, Kaplan M, et al.	Pathobiology. 1995;63(2):76-82. doi: 10.1159/000163937.	Gur H	Pathobiology	1995	1995-01-01			10.1159/000163937	Excluded	Not relevant
7571978	Use of genetic markers during endoscopic screening and follow-up of gastrointestinal precancerous lesions	Van Laethem JL.	Acta Gastroenterol Belg. 1995 Mar-Apr;58(2):187-92.	Van Laethem JL	Acta Gastroenterol Belg	1995	1995-03-01				Excluded	Not relevant
7698589	Colchicine treatment of primary sclerosing cholangitis	Olsson R, Broomé U, Danielsson A, Hägerstrand I, Järnerot G, Lööf L, Prytz H, Rydén BO, Wallerstedt S.	Gastroenterology. 1995 Apr;108(4):1199-203. doi: 10.1016/0016-5085(95)90220-1.	Olsson R	Gastroenterology	1995	1995-04-01			10.1016/0016-5085(95)90220-1	Excluded	Not relevant
7497843	Subclinical time span of inflammatory bowel disease in patients with primary sclerosing cholangitis	Broomé U, Löfberg R, Lundqvist K, Veress B.	Dis Colon Rectum. 1995 Dec;38(12):1301-5. doi: 10.1007/BF02049156.	Broomé U	Dis Colon Rectum	1995	1995-12-01			10.1007/BF02049156	Excluded	Not relevant
7590655	Primary sclerosing cholangitis and ulcerative colitis: evidence for increased neoplastic potential	Broomé U, Löfberg R, Veress B, Eriksson LS.	Hepatology. 1995 Nov;22(5):1404-8. doi: 10.1002/hep.1840220511.	Broomé U	Hepatology	1995	1995-11-01			10.1002/hep.1840220511	Excluded	Not relevant
7537707	Adhesion molecule expression in primary sclerosing cholangitis and primary biliary cirrhosis	Bloom S, Fleming K, Chapman R.	Gut. 1995 Apr;36(4):604-9. doi: 10.1136/gut.36.4.604.	Bloom S	Gut	1995	1995-04-01	PMC1382505		10.1136/gut.36.4.604	Excluded	Not relevant
7801953	Biliary tract calculi in primary sclerosing cholangitis	Kaw M, Silverman WB, Rabinovitz M, Schade RR.	Am J Gastroenterol. 1995 Jan;90(1):72-5.	Kaw M	Am J Gastroenterol	1995	1995-01-01				Excluded	Not relevant
7590657	Primary sclerosing cholangitis in 32 children: clinical, laboratory, and radiographic features, with survival analysis	Wilschanski M, Chait P, Wade JA, Davis L, Corey M, St Louis P, Griffiths AM, Blendis LM, Moroz SP, Scully L, et al.	Hepatology. 1995 Nov;22(5):1415-22.	Wilschanski M	Hepatology	1995	1995-11-01				Excluded	Focused on specific populations
7782040	Liver involvement and its course in patients operated on for ulcerative colitis	Mikkola K, Kiviluoto T, Riihelä M, Taavitsainen M, Järvinen HJ.	Hepatogastroenterology. 1995 Feb;42(1):68-72.	Mikkola K	Hepatogastroenterology	1995	1995-02-01				Excluded	Not relevant
8914675	Primary sclerosing cholangitis in Japanese patients: association with inflammatory bowel disease	Okada H, Mizuno M, Yamamoto K, Tsuji T.	Acta Med Okayama. 1996 Oct;50(5):227-35. doi: 10.18926/AMO/30499.	Okada H	Acta Med Okayama	1996	1996-10-01			10.18926/AMO/30499	Excluded	Not relevant
8566590	Risk of colorectal neoplasia in patients with primary sclerosing cholangitis	Loftus EV Jr, Sandborn WJ, Tremaine WJ, Mahoney DW, Zinsmeister AR, Offord KP, Melton LJ 3rd.	Gastroenterology. 1996 Feb;110(2):432-40. doi: 10.1053/gast.1996.v110.pm8566590.	Loftus EV Jr	Gastroenterology	1996	1996-02-01			10.1053/gast.1996.v110.pm8566590	Excluded	Not relevant
8566577	Risk and natural history of colonic neoplasia in patients with primary sclerosing cholangitis and ulcerative colitis	Brentnall TA, Haggitt RC, Rabinovitch PS, Kimmey MB, Bronner MP, Levine DS, Kowdley KV, Stevens AC, Crispin DA, Emond M, Rubin CE.	Gastroenterology. 1996 Feb;110(2):331-8. doi: 10.1053/gast.1996.v110.pm8566577.	Brentnall TA	Gastroenterology	1996	1996-02-01			10.1053/gast.1996.v110.pm8566577	Excluded	Not relevant
8723413	Absence of antineutrophil cytoplasmic antibodies in relatives of UK patients with primary sclerosing cholangitis and ulcerative colitis	Bansi DS, Lo S, Chapman RW, Fleming KA.	Eur J Gastroenterol Hepatol. 1996 Feb;8(2):111-6. doi: 10.1097/00042737-199602000-00004.	Bansi DS	Eur J Gastroenterol Hepatol	1996	1996-02-01			10.1097/00042737-199602000-00004	Excluded	Not relevant
8868075	Antineutrophil cytoplasmic autoantibodies in autoimmune liver and inflammatory bowel diseases	Claise C, Johanet C, Bouhnik Y, Kapel N, Homberg JC, Poupon R.	Liver. 1996 Feb;16(1):28-34. doi: 10.1111/j.1600-0676.1996.tb00700.x.	Claise C	Liver	1996	1996-02-01			10.1111/j.1600-0676.1996.tb00700.x	Excluded	Not relevant
8773914	Antineutrophil cytoplasmic antibodies in chronic liver diseases: prevalence, titre, specificity and IgG subclass	Bansi D, Chapman R, Fleming K.	J Hepatol. 1996 May;24(5):581-6. doi: 10.1016/s0168-8278(96)80144-9.	Bansi D	J Hepatol	1996	1996-05-01			10.1016/s0168-8278(96)80144-9	Excluded	Not relevant
8685213	Gallbladder adenocarcinoma and acalculous chronic lymphoplasmacytic cholecystitis associated with ulcerative colitis [corrected]	Herzog K, Goldblum JR.	Mod Pathol. 1996 Mar;9(3):194-8.	Herzog K	Mod Pathol	1996	1996-03-01				Excluded	Not relevant
8813500	Low prevalence of alterations in the pancreatic duct system in patients with primary sclerosing cholangitis	Schimanski U, Stiehl A, Stremmel W, Theilmann L.	Endoscopy. 1996 May;28(4):346-9. doi: 10.1055/s-2007-1005478.	Schimanski U	Endoscopy	1996	1996-05-01			10.1055/s-2007-1005478	Excluded	Not relevant
9346709	Liver transplantation for primary sclerosing cholangitis: impact of risk factors on outcome	Wiesner RH, Porayko MK, Hay JE, LaRusso NF, Steers JL, Krom RA, Dickson ER.	Liver Transpl Surg. 1996 Sep;2(5 Suppl 1):99-108.	Wiesner RH	Liver Transpl Surg	1996	1996-09-01				Excluded	Not relevant
8617131	Survey of cystic fibrosis transmembrane conductance regulator genotypes in primary sclerosing cholangitis	McGill JM, Williams DM, Hunt CM.	Dig Dis Sci. 1996 Mar;41(3):540-2. doi: 10.1007/BF02282335.	McGill JM	Dig Dis Sci	1996	1996-03-01			10.1007/BF02282335	Excluded	Not relevant
8927944	Prevalence of Crohn's disease and simultaneous occurrence of extraintestinal complications and cancer. An epidemiologic study in adults	Lindgren A, Wallerstedt S, Olsson R.	Scand J Gastroenterol. 1996 Jan;31(1):74-8. doi: 10.3109/00365529609031630.	Lindgren A	Scand J Gastroenterol	1996	1996-01-01			10.3109/00365529609031630	Excluded	Not relevant
8621141	Biliary malignancies in primary sclerosing cholangitis: timing for liver transplantation	Nashan B, Schlitt HJ, Tusch G, Oldhafer KJ, Ringe B, Wagner S, Pichlmayr R.	Hepatology. 1996 May;23(5):1105-11. doi: 10.1002/hep.510230526.	Nashan B	Hepatology	1996	1996-05-01			10.1002/hep.510230526	Excluded	Not relevant
8675091	Importance of antineutrophil cytoplasmic antibodies in primary sclerosing cholangitis and ulcerative colitis: prevalence, titre, and IgG subclass	Bansi DS, Fleming KA, Chapman RW.	Gut. 1996 Mar;38(3):384-9. doi: 10.1136/gut.38.3.384.	Bansi DS	Gut	1996	1996-03-01	PMC1383067		10.1136/gut.38.3.384	Excluded	Not relevant
8691895	Comparison of surgical treatment of ulcerative colitis associated with primary sclerosing cholangitis: ileal pouch-anal anastomosis versus Brooke ileostomy	Kartheuser AH, Dozois RR, LaRusso NF, Wiesner RH, Ilstrup DM, Schleck CD.	Mayo Clin Proc. 1996 Aug;71(8):748-56. doi: 10.4065/71.8.748.	Kartheuser AH	Mayo Clin Proc	1996	1996-08-01			10.4065/71.8.748	Excluded	Not relevant
8672737	Biliary strictures after liver transplantation: clinical picture, correlates and outcomes	Feller RB, Waugh RC, Selby WS, Dolan PM, Sheil AG, McCaughan GW.	J Gastroenterol Hepatol. 1996 Jan;11(1):21-5. doi: 10.1111/j.1440-1746.1996.tb00005.x.	Feller RB	J Gastroenterol Hepatol	1996	1996-01-01			10.1111/j.1440-1746.1996.tb00005.x	Excluded	Not relevant
8743914	Primary sclerosing cholangitis: an experience from India	Kochhar R, Goenka MK, Das K, Nagi B, Bhasin DK, Chawla YK, Vaiphei K, Singh K, Dilawari JB.	J Gastroenterol Hepatol. 1996 May;11(5):429-33. doi: 10.1111/j.1440-1746.1996.tb00286.x.	Kochhar R	J Gastroenterol Hepatol	1996	1996-05-01			10.1111/j.1440-1746.1996.tb00286.x	Excluded	Inadequate data reported
8591847	Incidence of rejection and infection after liver transplantation as a function of the primary disease: possible influence of alcohol and polyclonal immunoglobulins	Farges O, Saliba F, Farhamant H, Samuel D, Bismuth A, Reynes M, Bismuth H.	Hepatology. 1996 Feb;23(2):240-8. doi: 10.1053/jhep.1996.v23.pm0008591847.	Farges O	Hepatology	1996	1996-02-01			10.1053/jhep.1996.v23.pm0008591847	Excluded	Inadequate data reported
9346647	Failed allografts and causes of death after orthotopic liver transplantation from 1985 to 1995: decreasing prevalence of irreversible hepatic allograft rejection	Ludwig J, Hashimoto E, Porayko MK, Therneau TM.	Liver Transpl Surg. 1996 May;2(3):185-91. doi: 10.1002/lt.500020303.	Ludwig J	Liver Transpl Surg	1996	1996-05-01			10.1002/lt.500020303	Excluded	Not relevant
8889455	Prevalence and diagnostic role of antineutrophil cytoplasmic antibodies in inflammatory bowel disease	Bansi DS, Chapman RW, Fleming KA.	Eur J Gastroenterol Hepatol. 1996 Sep;8(9):881-5.	Bansi DS	Eur J Gastroenterol Hepatol	1996	1996-09-01				Excluded	Not relevant
9119437	Inflammatory bowel disease and cancer	Itzkowitz SH.	Gastroenterol Clin North Am. 1997 Mar;26(1):129-39. doi: 10.1016/s0889-8553(05)70287-9.	Itzkowitz SH	Gastroenterol Clin North Am	1997	1997-03-01			10.1016/s0889-8553(05)70287-9	Excluded	Not relevant
9097290	Morbidity and mortality of recurrent hepatitis C infection after orthotopic liver transplantation	Vierling JM, Villamil FG, Rojter SE, Camacho KB, Goldman DE.	J Viral Hepat. 1997;4 Suppl 1:117-24. doi: 10.1111/j.1365-2893.1997.tb00172.x.	Vierling JM	J Viral Hepat	1997	1997-01-01			10.1111/j.1365-2893.1997.tb00172.x	Excluded	Not relevant
15562568	The role of prognostic models in the timing of liver transplantation. Application in cholestatic liver diseases	Kim WR, Dickson ER.	Clin Liver Dis. 1997 Aug;1(2):263-79, vii. doi: 10.1016/s1089-3261(05)70270-1.	Kim WR	Clin Liver Dis	1997	1997-08-01			10.1016/s1089-3261(05)70270-1	Excluded	Not relevant
9106100	Primary sclerosing cholangitis in Arab children: report of four cases and literature review	Kagalwalla AF, Altraif I, Shamsan L, Omojola M, Khan H, Kagalwalla YA.	J Pediatr Gastroenterol Nutr. 1997 Feb;24(2):146-52. doi: 10.1097/00005176-199702000-00007.	Kagalwalla AF	J Pediatr Gastroenterol Nutr	1997	1997-02-01			10.1097/00005176-199702000-00007	Excluded	Case Report
9058310	Primary sclerosing cholangitis in Japan--analysis of 192 cases	Takikawa H, Manabe T.	J Gastroenterol. 1997 Feb;32(1):134-7. doi: 10.1007/BF01213311.	Takikawa H	J Gastroenterol	1997	1997-02-01			10.1007/BF01213311	Excluded	Inadequate data reported
9351039	Lack of complications following short-term stent therapy for extrahepatic bile duct strictures in primary sclerosing cholangitis	van Milligen de Wit AW, Rauws EA, van Bracht J, Mulder CJ, Jones EA, Tytgat GN, Huibregtse K.	Gastrointest Endosc. 1997 Oct;46(4):344-7. doi: 10.1016/s0016-5107(97)70123-8.	van Milligen de Wit AW	Gastrointest Endosc	1997	1997-11-14			10.1016/s0016-5107(97)70123-8	Excluded	Not relevant
9314129	Are patients with cirrhotic stage primary sclerosing cholangitis at risk for the development of hepatocellular cancer?	Harnois DM, Gores GJ, Ludwig J, Steers JL, LaRusso NF, Wiesner RH.	J Hepatol. 1997 Sep;27(3):512-6. doi: 10.1016/s0168-8278(97)80356-x.	Harnois DM	J Hepatol	1997	1997-10-06			10.1016/s0168-8278(97)80356-x	Excluded	Not relevant
9075662	Hypercoagulability in patients with primary biliary cirrhosis and primary sclerosing cholangitis evaluated by thrombelastography	Ben-Ari Z, Panagou M, Patch D, Bates S, Osman E, Pasi J, Burroughs A.	J Hepatol. 1997 Mar;26(3):554-9. doi: 10.1016/s0168-8278(97)80420-5.	Ben-Ari Z	J Hepatol	1997	1997-03-01			10.1016/s0168-8278(97)80420-5	Excluded	Not relevant
9286232	Medical problems occurring after orthotopic liver transplantation	Carson KL, Hunt CM.	Dig Dis Sci. 1997 Aug;42(8):1666-74. doi: 10.1023/a:1018853213442.	Carson KL	Dig Dis Sci	1997	1997-08-01			10.1023/a:1018853213442	Excluded	Not relevant
9141416	The Child-Pugh classification as a prognostic indicator for survival in primary sclerosing cholangitis	Shetty K, Rybicki L, Carey WD.	Hepatology. 1997 May;25(5):1049-53. doi: 10.1002/hep.510250501.	Shetty K	Hepatology	1997	1997-05-01			10.1002/hep.510250501	Excluded	Not relevant
9260790	The risk of cancer and dysplasia among ulcerative colitis patients with primary sclerosing cholangitis	Marchesa P, Lashner BA, Lavery IC, Milsom J, Hull TL, Strong SA, Church JM, Navarro G, Fazio VW.	Am J Gastroenterol. 1997 Aug;92(8):1285-8.	Marchesa P	Am J Gastroenterol	1997	1997-08-01				Excluded	Not relevant
9200295	Hepatobiliary dysfunction and primary sclerosing cholangitis in patients with Crohn's disease	Rasmussen HH, Fallingborg JF, Mortensen PB, Vyberg M, Tage-Jensen U, Rasmussen SN.	Scand J Gastroenterol. 1997 Jun;32(6):604-10. doi: 10.3109/00365529709025107.	Rasmussen HH	Scand J Gastroenterol	1997	1997-06-01			10.3109/00365529709025107	Excluded	Not relevant
9222729	Detection of antineutrophil cytoplasmic antibodies in primary sclerosing cholangitis: a comparison of the alkaline phosphatase and immunofluorescent techniques	Bansi DS, Bauducci M, Bergqvist A, Boberg K, Broome U, Chapman R, Fleming K, Jorgensen R, Lindor K, Rosina F, Schrumpf E.	Eur J Gastroenterol Hepatol. 1997 Jun;9(6):575-80. doi: 10.1097/00042737-199706000-00005.	Bansi DS	Eur J Gastroenterol Hepatol	1997	1997-06-01			10.1097/00042737-199706000-00005	Excluded	Not relevant
9193175	Orthotopic liver transplantation for primary sclerosing cholangitis. A 12-year single center experience	Goss JA, Shackleton CR, Farmer DG, Arnaout WS, Seu P, Markowitz JS, Martin P, Stribling RJ, Goldstein LI, Busuttil RW.	Ann Surg. 1997 May;225(5):472-81; discussion 481-3. doi: 10.1097/00000658-199705000-00004.	Goss JA	Ann Surg	1997	1997-05-01	PMC1190779		10.1097/00000658-199705000-00004	Excluded	Not relevant
9051876	Hepatobiliary and coexisting pancreatic duct abnormalities in patients with inflammatory bowel disease	Heikius B, Niemelä S, Lehtola J, Karttunen T, Lähde S.	Scand J Gastroenterol. 1997 Feb;32(2):153-61. doi: 10.3109/00365529709000186.	Heikius B	Scand J Gastroenterol	1997	1997-02-01			10.3109/00365529709000186	Excluded	Not relevant
9066101	Antineutrophil nuclear antibodies (ANNA) in primary biliary cirrhosis: their prevalence and antigen specificity	Orth T, Gerken G, Meyer Zum Büschenfelde KH, Mayet WJ.	Z Gastroenterol. 1997 Feb;35(2):113-21.	Orth T	Z Gastroenterol	1997	1997-02-01				Excluded	Not relevant
9051879	Absence of LKM-1 antibody reactivity in autoimmune and hepatitis-C-related chronic liver disease in Sweden. Swedish Internal Medicine Liver club	Lindgren S, Braun HB, Michel G, Nemeth A, Nilsson S, Thome-Kromer B, Eriksson S.	Scand J Gastroenterol. 1997 Feb;32(2):175-8. doi: 10.3109/00365529709000189.	Lindgren S	Scand J Gastroenterol	1997	1997-02-01			10.3109/00365529709000189	Excluded	Not relevant
9324622	[Bactericidal permeability increasing protein (BPI-ANCA marked chronic inflammatory bowel diseases and hepatobiliary diseases]	Schnabel A, Csernok E, Schultz H, Stoffel M, Herzberg C, Carroll SF, Gross WL.	Med Klin (Munich). 1997 Jul 15;92(7):389-93. doi: 10.1007/BF03042568.	Schnabel A	Med Klin (Munich)	1997	1997-07-15			10.1007/BF03042568	Excluded	Not relevant
15560037	The management of primary sclerosing cholangitis	Mitchell SA, Chapman RW.	Clin Liver Dis. 1998 May;2(2):353-72, x. doi: 10.1016/s1089-3261(05)70012-x.	Mitchell SA	Clin Liver Dis	1998	2004-11-25			10.1016/s1089-3261(05)70012-x	Excluded	Not relevant
9621867	Liver transplantation for primary biliary cirrhosis and primary sclerosing cholangitis: predicting outcomes with natural history models	Wiesner RH.	Mayo Clin Proc. 1998 Jun;73(6):575-88. doi: 10.4065/73.6.575.	Wiesner RH	Mayo Clin Proc	1998	1998-06-11			10.4065/73.6.575	Excluded	Not relevant
9489916	Incidence and prevalence of primary biliary cirrhosis, primary sclerosing cholangitis, and autoimmune hepatitis in a Norwegian population	Boberg KM, Aadland E, Jahnsen J, Raknerud N, Stiris M, Bell H.	Scand J Gastroenterol. 1998 Jan;33(1):99-103. doi: 10.1080/00365529850166284.	Boberg KM	Scand J Gastroenterol	1998	1998-03-07			10.1080/00365529850166284	Included	-
9527065	Primary sclerosing cholangitis: resect, dilate, or transplant?	Ahrendt SA, Pitt HA, Kalloo AN, Venbrux AC, Klein AS, Herlong HF, Coleman J, Lillemoe KD, Cameron JL.	Ann Surg. 1998 Mar;227(3):412-23. doi: 10.1097/00000658-199803000-00014.	Ahrendt SA	Ann Surg	1998	1998-04-04	PMC1191280		10.1097/00000658-199803000-00014	Excluded	Not relevant
9833910	Bone disease in patients with primary sclerosing cholangitis: prevalence, severity and prediction of progression	Angulo P, Therneau TM, Jorgensen A, DeSotel CK, Egan KS, Dickson ER, Hay JE, Lindor KD.	J Hepatol. 1998 Nov;29(5):729-35. doi: 10.1016/s0168-8278(98)80253-5.	Angulo P	J Hepatol	1998	1998-12-02			10.1016/s0168-8278(98)80253-5	Excluded	Not relevant
9500695	Risk of colorectal neoplasia in patients with primary sclerosing cholangitis and ulcerative colitis following orthotopic liver transplantation	Loftus EV Jr, Aguilar HI, Sandborn WJ, Tremaine WJ, Krom RA, Zinsmeister AR, Graziadei IW, Wiesner RH.	Hepatology. 1998 Mar;27(3):685-90. doi: 10.1002/hep.510270308.	Loftus EV Jr	Hepatology	1998	1998-03-21			10.1002/hep.510270308	Excluded	Not relevant
10319001	The presence and significance of lymphadenopathy detected by CT in primary sclerosing cholangitis	Johnson KJ, Olliff JF, Olliff SP.	Br J Radiol. 1998 Dec;71(852):1279-82. doi: 10.1259/bjr.71.852.10319001.	Johnson KJ	Br J Radiol	1998	1999-05-13			10.1259/bjr.71.852.10319001	Excluded	Not relevant
27701551	Prevalence of primary sclerosing cholangitis in Saudi patients with liver disease	Alanazi SK, Abdulla AS, Altraif IH.	Saudi Med J. 1998 May;19(3):322-325.	Alanazi SK	Saudi Med J	1998	2016-10-05				Excluded	Inadequate data reported
9889636	[Incidence and prevalence of autoimmune liver diseases]	Berdal JE, Ebbesen J, Rydning A.	Tidsskr Nor Laegeforen. 1998 Nov 30;118(29):4517-9.	Berdal JE	Tidsskr Nor Laegeforen	1998	1999-01-16				Excluded	Inadequate data reported
10422508	[Indications for immunosuppressive therapy in hepatology]	Husa P, Chalupa P.	Vnitr Lek. 1998 Nov;44(11):665-70.	Husa P	Vnitr Lek	1998	1999-07-28				Excluded	Not relevant
9951867	What is the association of primary sclerosing cholangitis with sex and inflammatory bowel disease in Turkish patients?	Bayraktar Y, Arslan S, Saglam F, Uzunalimoglu B, Kayhan B.	Hepatogastroenterology. 1998 Nov-Dec;45(24):2064-72.	Bayraktar Y	Hepatogastroenterology	1998	1999-02-10				Excluded	Not relevant
9486569	Primary sclerosing cholangitis and colorectal carcinoma in patients with chronic ulcerative colitis: a case-control study	Nuako KW, Ahlquist DA, Sandborn WJ, Mahoney DW, Siems DM, Zinsmeister AR.	Cancer. 1998 Mar 1;82(5):822-6. doi: 10.1002/(sici)1097-0142(19980301)82:5<822::aid-cncr4>3.0.co;2-l.	Nuako KW	Cancer	1998	1998-03-05			10.1002/(sici)1097-0142(19980301)82:5<822::aid-cncr4>3.0.co;2-l	Excluded	Not relevant
9825818	Incidence and management of biliary complications after 291 liver transplants following the introduction of transcystic stenting	Sawyer RG, Punch JD.	Transplantation. 1998 Nov 15;66(9):1201-7. doi: 10.1097/00007890-199811150-00015.	Sawyer RG	Transplantation	1998	1998-11-24			10.1097/00007890-199811150-00015	Excluded	Lack of measurements
9514992	Bone disorders in cholestatic liver diseases	Isaia G, Di Stefano M, Roggia C, Ardissone P, Rosina F.	Forum (Genova). 1998 Jan-Mar;8(1):28-38.	Isaia G	Forum (Genova)	1998	1998-06-17				Excluded	Not relevant
9781375	Prevalence and clinical significance of anti-lactoferrin autoantibodies in inflammatory bowel diseases and primary sclerosing cholangitis	Roozendaal C, Horst G, Pogány K, van Milligen de Wit AW, Kleibeuker JH, Haagsma EB, Limburg PC, Kallenberg CG.	Adv Exp Med Biol. 1998;443:313-9. doi: 10.1007/978-1-4757-9068-9_39.	Roozendaal C	Adv Exp Med Biol	1998	1998-10-22			10.1007/978-1-4757-9068-9_39	Excluded	Inadequate data reported
9846512	Recurrent primary sclerosing cholangitis after orthotopic liver transplantation: is chronic rejection part of the disease process?	Jeyarajah DR, Netto GJ, Lee SP, Testa G, Abbasoglu O, Husberg BS, Levy MF, Goldstein RM, Gonwa TA, Tillery GW, Crippin JS, Klintmalm GB.	Transplantation. 1998 Nov 27;66(10):1300-6. doi: 10.1097/00007890-199811270-00006.	Jeyarajah DR	Transplantation	1998	1998-12-10			10.1097/00007890-199811270-00006	Excluded	Not relevant
9833180	[Malignant transformation in ulcerative colitis and surgical implications]	Herfarth C, Heuschen G, Heuschen UA.	Chirurg. 1998 Oct;69(10):1020-7. doi: 10.1007/s001040050003.	Herfarth C	Chirurg	1998	1998-12-02			10.1007/s001040050003	Excluded	Not relevant
9625318	The antinuclear autoantibodies Sp100 and gp210 persist after orthotopic liver transplantation in patients with primary biliary cirrhosis	Luettig B, Boeker KH, Schoessler W, Will H, Loges S, Schmidt E, Worman HJ, Gershwin ME, Manns MP.	J Hepatol. 1998 May;28(5):824-8. doi: 10.1016/s0168-8278(98)80233-x.	Luettig B	J Hepatol	1998	1998-06-13			10.1016/s0168-8278(98)80233-x	Excluded	Not relevant
10082412	Inflammatory bowel disease	Schölmerich J.	Endoscopy. 1999 Jan;31(1):66-73. doi: 10.1055/s-1999-13650.	Schölmerich J	Endoscopy	1999	1999-03-19			10.1055/s-1999-13650	Excluded	Not relevant
10664279	Etiology and natural history of primary sclerosing cholangitis	Narayanan Menon KV, Wiesner RH.	J Hepatobiliary Pancreat Surg. 1999;6(4):343-51. doi: 10.1007/s005340050128.	Narayanan Menon KV	J Hepatobiliary Pancreat Surg	1999	2000-02-09			10.1007/s005340050128	Excluded	Review Article
10431015	Incidence, timing, and risk factors for acute and chronic rejection	Neuberger J.	Liver Transpl Surg. 1999 Jul;5(4 Suppl 1):S30-6. doi: 10.1053/JTLS005s00030.	Neuberger J	Liver Transpl Surg	1999	1999-08-04			10.1053/JTLS005s00030	Excluded	Lack of measurements
10334895	Chromosome 9p21 loss and p16 inactivation in primary sclerosing cholangitis-associated cholangiocarcinoma	Ahrendt SA, Eisenberger CF, Yip L, Rashid A, Chow JT, Pitt HA, Sidransky D.	J Surg Res. 1999 Jun 1;84(1):88-93. doi: 10.1006/jsre.1999.5615.	Ahrendt SA	J Surg Res	1999	1999-05-21			10.1006/jsre.1999.5615	Excluded	Not relevant
10482687	Diagnosis and management of cholangiocarcinoma in primary sclerosing cholangitis	Ahrendt SA, Pitt HA, Nakeeb A, Klein AS, Lillemoe KD, Kalloo AN, Cameron JL.	J Gastrointest Surg. 1999 Jul-Aug;3(4):357-67; discussion 367-8. doi: 10.1016/s1091-255x(99)80051-1.	Ahrendt SA	J Gastrointest Surg	1999	1999-09-11			10.1016/s1091-255x(99)80051-1	Excluded	Not relevant
10664280	Recent status of primary sclerosing cholangitis in Japan	Takikawa H.	J Hepatobiliary Pancreat Surg. 1999;6(4):352-5. doi: 10.1007/s005340050129.	Takikawa H	J Hepatobiliary Pancreat Surg	1999	2000-02-09			10.1007/s005340050129	Excluded	Lack of measurements
10423073	Follow-up after liver transplantation for primary sclerosing cholangitis: effects on survival, quality of life, and colitis	Saldeen K, Friman S, Olausson M, Olsson R.	Scand J Gastroenterol. 1999 May;34(5):535-40. doi: 10.1080/003655299750026308.	Saldeen K	Scand J Gastroenterol	1999	1999-07-28			10.1080/003655299750026308	Excluded	Not relevant
10201481	Increased risk of cancer in ulcerative colitis: a population-based cohort study	Karlén P, Löfberg R, Broström O, Leijonmarck CE, Hellers G, Persson PG.	Am J Gastroenterol. 1999 Apr;94(4):1047-52. doi: 10.1111/j.1572-0241.1999.01012.x.	Karlén P	Am J Gastroenterol	1999	1999-04-14			10.1111/j.1572-0241.1999.01012.x	Excluded	Not relevant
10201484	Elevated pancreatic enzymes in inflammatory bowel disease are associated with extensive disease	Heikius B, Niemelä S, Lehtola J, Karttunen TJ.	Am J Gastroenterol. 1999 Apr;94(4):1062-9. doi: 10.1111/j.1572-0241.1999.01015.x.	Heikius B	Am J Gastroenterol	1999	1999-04-14			10.1111/j.1572-0241.1999.01015.x	Excluded	Not relevant
10436847	Risk factors for biliary tract carcinogenesis	Chapman RW.	Ann Oncol. 1999;10 Suppl 4:308-11.	Chapman RW	Ann Oncol	1999	1999-08-07				Excluded	Not relevant
10201453	Prevalence of upper and lower gastrointestinal tract findings in liver transplant candidates undergoing screening endoscopic evaluation	Zaman A, Hapke R, Flora K, Rosen H, Benner K.	Am J Gastroenterol. 1999 Apr;94(4):895-9. doi: 10.1111/j.1572-0241.1999.984_g.x.	Zaman A	Am J Gastroenterol	1999	1999-04-14			10.1111/j.1572-0241.1999.984_g.x	Excluded	Not relevant
10094945	Recurrence of primary sclerosing cholangitis following liver transplantation	Graziadei IW, Wiesner RH, Batts KP, Marotta PJ, LaRusso NF, Porayko MK, Hay JE, Gores GJ, Charlton MR, Ludwig J, Poterucha JJ, Steers JL, Krom RA.	Hepatology. 1999 Apr;29(4):1050-6. doi: 10.1002/hep.510290427.	Graziadei IW	Hepatology	1999	1999-03-30			10.1002/hep.510290427	Excluded	Not relevant
10534330	Long-term results of patients undergoing liver transplantation for primary sclerosing cholangitis	Graziadei IW, Wiesner RH, Marotta PJ, Porayko MK, Hay JE, Charlton MR, Poterucha JJ, Rosen CB, Gores GJ, LaRusso NF, Krom RA.	Hepatology. 1999 Nov;30(5):1121-7. doi: 10.1002/hep.510300501.	Graziadei IW	Hepatology	1999	1999-10-26			10.1002/hep.510300501	Excluded	Not relevant
10406183	Sclerosing cholangitis in adults with cystic fibrosis: a magnetic resonance cholangiographic prospective study	Durieu I, Pellet O, Simonot L, Durupt S, Bellon G, Durand DV, Minh VA.	J Hepatol. 1999 Jun;30(6):1052-6. doi: 10.1016/s0168-8278(99)80259-1.	Durieu I	J Hepatol	1999	1999-07-16			10.1016/s0168-8278(99)80259-1	Excluded	Not relevant
10207725	Inflammatory bowel disease and the genes for the natural resistance-associated macrophage protein-1 and the interferon-gamma receptor 1	Stokkers PC, de Heer K, Leegwater AC, Reitsma PH, Tytgat GN, van Deventer SJ.	Int J Colorectal Dis. 1999 Feb;14(1):13-7. doi: 10.1007/s003840050177.	Stokkers PC	Int J Colorectal Dis	1999	1999-04-20			10.1007/s003840050177	Excluded	Not relevant
10661684	CA 19-9 and CEA are unreliable markers for cholangiocarcinoma in patients with primary sclerosing cholangitis	Björnsson E, Kilander A, Olsson R.	Liver. 1999 Dec;19(6):501-8. doi: 10.1111/j.1478-3231.1999.tb00083.x.	Björnsson E	Liver	1999	2000-02-08			10.1111/j.1478-3231.1999.tb00083.x	Excluded	Not relevant
10466884	Liver transplantation in the Nordic countries, 1982-1998: changes of indications and improving results	Bjøro K, Friman S, Höckerstedt K, Kirkegaard P, Keiding S, Schrumpf E, Olausson M, Oksanen A, Isoniemi H, Hjortrup A, Bergan A, Ericzon BG.	Scand J Gastroenterol. 1999 Jul;34(7):714-22. doi: 10.1080/003655299750025930.	Bjøro K	Scand J Gastroenterol	1999	1999-08-31			10.1080/003655299750025930	Excluded	Not relevant
9927160	Long-term follow-up after liver transplantation for autoimmune hepatitis: evidence of recurrence of primary disease	Ratziu V, Samuel D, Sebagh M, Farges O, Saliba F, Ichai P, Farahmand H, Gigou M, Féray C, Reynès M, Bismuth H.	J Hepatol. 1999 Jan;30(1):131-41. doi: 10.1016/s0168-8278(99)80017-8.	Ratziu V	J Hepatol	1999	1999-02-02			10.1016/s0168-8278(99)80017-8	Excluded	Not relevant
10360583	Auxiliary partial orthotopic living donor liver transplantation as an aid for small-for-size grafts in larger recipients	Inomata Y, Kiuchi T, Kim I, Uemoto S, Egawa H, Asonuma K, Fujita S, Hayashi M, Tanaka K.	Transplantation. 1999 May 27;67(10):1314-9. doi: 10.1097/00007890-199905270-00004.	Inomata Y	Transplantation	1999	1999-06-09			10.1097/00007890-199905270-00004	Excluded	Not relevant
10690586	Chronic inflammatory bowel disease and cancer	Pohl C, Hombach A, Kruis W.	Hepatogastroenterology. 2000 Jan-Feb;47(31):57-70.	Pohl C	Hepatogastroenterology	2000	2000-02-26				Excluded	Not relevant
10954188	Liver involvement in patients operated for ulcerative colitis, with special reference to the association of cholangitis with colorectal dysplasia and carcinoma	Aitola P, Mattila J, Matikainen M.	Int J Colorectal Dis. 2000 Jun;15(3):167-71. doi: 10.1007/s003840000223.	Aitola P	Int J Colorectal Dis	2000	2000-08-23			10.1007/s003840000223	Excluded	Not relevant
10745149	Risk of cancer in inflammatory bowel disease (IBD)	Tsianos EV.	Eur J Intern Med. 2000 Apr;11(2):75-78. doi: 10.1016/s0953-6205(00)00061-3.	Tsianos EV	Eur J Intern Med	2000	2000-04-04			10.1016/s0953-6205(00)00061-3	Excluded	Not relevant
11059858	High prevalence of autoimmune hepatitis among patients with primary sclerosing cholangitis	van Buuren HR, van Hoogstraten HJE, Terkivatan T, Schalm SW, Vleggaar FP.	J Hepatol. 2000 Oct;33(4):543-8. doi: 10.1034/j.1600-0641.2000.033004543.x.	van Buuren HR	J Hepatol	2000	2000-11-04			10.1034/j.1600-0641.2000.033004543.x	Excluded	Not relevant
10799084	Primary sclerosing cholangitis	Stiehl A, Benz C, Sauer P.	Can J Gastroenterol. 2000 Apr;14(4):311-5. doi: 10.1155/2000/983681.	Stiehl A	Can J Gastroenterol	2000	2000-05-08			10.1155/2000/983681	Excluded	Not relevant
11131447	Can DNA cytometry be used for evaluation of malignancy and premalignancy in bile duct strictures in primary sclerosing cholangitis?	Bergquist A, Tribukait B, Glaumann H, Broomé U.	J Hepatol. 2000 Dec;33(6):873-7. doi: 10.1016/s0168-8278(00)80117-8.	Bergquist A	J Hepatol	2000	2000-12-29			10.1016/s0168-8278(00)80117-8	Excluded	Not relevant
11095341	Increased frequency of autoimmune diseases in patients with primary sclerosing cholangitis	Saarinen S, Olerup O, Broomé U.	Am J Gastroenterol. 2000 Nov;95(11):3195-9. doi: 10.1111/j.1572-0241.2000.03292.x.	Saarinen S	Am J Gastroenterol	2000	2000-11-30			10.1111/j.1572-0241.2000.03292.x	Excluded	Not relevant
11059857	Overlap of autoimmune hepatitis and primary sclerosing cholangitis: an evaluation of a modified scoring system	Kaya M, Angulo P, Lindor KD.	J Hepatol. 2000 Oct;33(4):537-42. doi: 10.1034/j.1600-0641.2000.033004537.x.	Kaya M	J Hepatol	2000	2000-11-04			10.1034/j.1600-0641.2000.033004537.x	Excluded	Not relevant
10648593	Liver transplantation. American Association for the Study of Liver Diseases	Carithers RL Jr.	Liver Transpl. 2000 Jan;6(1):122-35. doi: 10.1002/lt.500060122.	Carithers RL Jr	Liver Transpl	2000	2000-01-29			10.1002/lt.500060122	Excluded	Not relevant
18034574	Chronic rejection of the liver: the role of immunosuppression	Garcia RF, Garcia CE, McMaster P.	BioDrugs. 2000 Nov;14(5):283-97. doi: 10.2165/00063030-200014050-00002.	Garcia RF	BioDrugs	2000	2007-11-24			10.2165/00063030-200014050-00002	Excluded	Not relevant
11111988	Liver transplantation for primary sclerosing cholangitis--a single-center experience	Lidén H, Norrby J, Friman S, Olausson M.	Transpl Int. 2000;13 Suppl 1:S162-4. doi: 10.1007/s001470050314.	Lidén H	Transpl Int	2000	2000-12-09			10.1007/s001470050314	Excluded	Not relevant
11180865	p53 overexpression and K-ras gene mutations in primary sclerosing cholangitis-associated biliary tract cancer	Ahrendt SA, Rashid A, Chow JT, Eisenberger CF, Pitt HA, Sidransky D.	J Hepatobiliary Pancreat Surg. 2000;7(4):426-31. doi: 10.1007/s005340070039.	Ahrendt SA	J Hepatobiliary Pancreat Surg	2000	2001-02-17			10.1007/s005340070039	Excluded	Not relevant
11189988	Ulcerative colitis and malignancy	Geboes K.	Acta Gastroenterol Belg. 2000 Jul-Sep;63(3):279-83.	Geboes K	Acta Gastroenterol Belg	2000	2001-02-24				Excluded	Not relevant
16059798	Digestive disease week 2000. American Association for the Study of Liver Diseases	Rosenthal P.	IDrugs. 2000 Aug;3(8):868-71.	Rosenthal P	IDrugs	2000	2005-08-02				Excluded	Not relevant
11000558	The epidemiology and the pathogenesis of inflammatory bowel disease	Karlinger K, Györke T, Makö E, Mester A, Tarján Z.	Eur J Radiol. 2000 Sep;35(3):154-67. doi: 10.1016/s0720-048x(00)00238-2.	Karlinger K	Eur J Radiol	2000	2000-09-23			10.1016/s0720-048x(00)00238-2	Excluded	Not relevant
11068837	Prospective risk assessment of endoscopic retrograde cholangiography in patients with primary sclerosing cholangitis. Dutch PSC Study Group	van den Hazel SJ, Wolfhagen EH, van Buuren HR, van de Meeberg PC, Van Leeuwen DJ.	Endoscopy. 2000 Oct;32(10):779-82. doi: 10.1055/s-2000-7708.	van den Hazel SJ	Endoscopy	2000	2000-11-09			10.1055/s-2000-7708	Excluded	Not relevant
11003357	Long-term results of liver transplantation in older patients 60 years of age and older	Collins BH, Pirsch JD, Becker YT, Hanaway MJ, Van der Werf WJ, D'Alessandro AM, Knechtle SJ, Odorico JS, Leverson G, Musat A, Armbrust M, Becker BN, Sollinger HW, Kalayoglu M.	Transplantation. 2000 Sep 15;70(5):780-3. doi: 10.1097/00007890-200009150-00012.	Collins BH	Transplantation	2000	2000-09-26			10.1097/00007890-200009150-00012	Excluded	Not relevant
11003611	Prevalence of obesity and diabetes in patients with cryptogenic cirrhosis: a case-control study	Poonawala A, Nair SP, Thuluvath PJ.	Hepatology. 2000 Oct;32(4 Pt 1):689-92. doi: 10.1053/jhep.2000.17894.	Poonawala A	Hepatology	2000	2000-09-26			10.1053/jhep.2000.17894	Excluded	Not relevant
10949190	Increased incidence of chronic rejection in adult patients transplanted for autoimmune hepatitis: assessment of risk factors	Milkiewicz P, Gunson B, Saksena S, Hathaway M, Hubscher SG, Elias E.	Transplantation. 2000 Aug 15;70(3):477-80. doi: 10.1097/00007890-200008150-00014.	Milkiewicz P	Transplantation	2000	2000-08-19			10.1097/00007890-200008150-00014	Excluded	Lack of measurements
11014130	[Risk groups for pancreatic and bile duct carcinomas]	Truninger K.	Praxis (Bern 1994). 2000 Aug 17;89(33):1299-304.	Truninger K	Praxis (Bern 1994)	2000	2000-10-03				Excluded	Not relevant
11081139	Ten years of liver transplantation at Groote Schuur Hospital	Botha JF, Spearman CW, Millar AJ, Michell L, Gordon P, Lopez T, Butt A, Thomas J, McCulloch M, James M, Kirsch RE, Terblanche J, Kahn D.	S Afr Med J. 2000 Sep;90(9):880-3.	Botha JF	S Afr Med J	2000	2000-11-18				Excluded	Not relevant
10824890	Anti-neutrophil cytoplasmic antibodies in patients with chronic liver diseases: prevalence, antigen specificity and predictive value for diagnosis of autoimmune liver disease. Swedish Internal Medicine Liver Club (SILK)	Lindgren S, Nilsson S, Nässberger L, Verbaan H, Wieslander J.	J Gastroenterol Hepatol. 2000 Apr;15(4):437-42. doi: 10.1046/j.1440-1746.2000.02078.x.	Lindgren S	J Gastroenterol Hepatol	2000	2000-05-29			10.1046/j.1440-1746.2000.02078.x	Excluded	Not relevant
10686980	Right trisegment portal vein embolization for biliary tract carcinoma: technique and clinical utility	Nagino M, Kamiya J, Kanai M, Uesaka K, Sano T, Yamamoto H, Hayakawa N, Nimura Y.	Surgery. 2000 Feb;127(2):155-60. doi: 10.1067/msy.2000.101273.	Nagino M	Surgery	2000	2000-02-25			10.1067/msy.2000.101273	Excluded	Not relevant
17031201	Sclerosing cholangitis	Martins EB, Chapman RW.	Curr Opin Gastroenterol. 2001 Sep;17(5):458-62. doi: 10.1097/00001574-200109000-00010.	Martins EB	Curr Opin Gastroenterol	2001	2006-10-13			10.1097/00001574-200109000-00010	Excluded	Not relevant
11492967	Epidemiology of primary sclerosing cholangitis	Schrumpf E, Boberg KM.	Best Pract Res Clin Gastroenterol. 2001 Aug;15(4):553-62. doi: 10.1053/bega.2001.0204.	Schrumpf E	Best Pract Res Clin Gastroenterol	2001	2001-08-09			10.1053/bega.2001.0204	Excluded	Not relevant
11379315	Endoscopic therapy in primary sclerosing cholangitis: outcome of treatment and risk of cancer	Linder S, Söderlund C.	Hepatogastroenterology. 2001 Mar-Apr;48(38):387-92.	Linder S	Hepatogastroenterology	2001	2001-05-31				Excluded	Not relevant
11805567	Proximal colorectal dysplasia or cancer in ulcerative colitis. The impact of primary sclerosing cholangitis and sulfasalazine: results from a 20-year surveillance study	Lindberg BU, Broomé U, Persson B.	Dis Colon Rectum. 2001 Jan;44(1):77-85. doi: 10.1007/BF02234825.	Lindberg BU	Dis Colon Rectum	2001	2002-01-24			10.1007/BF02234825	Excluded	Not relevant
11177311	Ursodiol use is associated with lower prevalence of colonic neoplasia in patients with ulcerative colitis and primary sclerosing cholangitis	Tung BY, Emond MJ, Haggitt RC, Bronner MP, Kimmey MB, Kowdley KV, Brentnall TA.	Ann Intern Med. 2001 Jan 16;134(2):89-95. doi: 10.7326/0003-4819-134-2-200101160-00008.	Tung BY	Ann Intern Med	2001	2001-02-15			10.7326/0003-4819-134-2-200101160-00008	Excluded	Not relevant
11394667	Primary sclerosing cholangitis associated with rheumatoid arthritis and HLA DR4: is the association a marker of patients with progressive liver disease?	Gow PJ, Fleming KA, Chapman RW.	J Hepatol. 2001 Apr;34(4):631-5. doi: 10.1016/s0168-8278(00)00060-x.	Gow PJ	J Hepatol	2001	2001-06-08			10.1016/s0168-8278(00)00060-x	Excluded	Not relevant
11205652	Features of recurrent primary sclerosing cholangitis in two consecutive liver allografts after liver transplantation	Rai RM, Boitnott J, Klein AS, Thuluvath PJ.	J Clin Gastroenterol. 2001 Feb;32(2):151-4. doi: 10.1097/00004836-200102000-00012.	Rai RM	J Clin Gastroenterol	2001	2001-02-24			10.1097/00004836-200102000-00012	Excluded	Not relevant
11598473	Flow cytometric and histologic evaluation in a large cohort of patients with ulcerative colitis: correlation with clinical characteristics and impact on surveillance	Holzmann K, Klump B, Borchard F, Gregor M, Porschen R.	Dis Colon Rectum. 2001 Oct;44(10):1446-55. doi: 10.1007/BF02234596.	Holzmann K	Dis Colon Rectum	2001	2001-10-13			10.1007/BF02234596	Excluded	Not relevant
11355916	Surveillance of pre-malignant disease of the pancreatico-biliary system	Friess H, Holzinger F, Liao Q, Büchler MW.	Best Pract Res Clin Gastroenterol. 2001 Apr;15(2):285-300. doi: 10.1053/bega.2000.0174.	Friess H	Best Pract Res Clin Gastroenterol	2001	2001-05-18			10.1053/bega.2000.0174	Excluded	Not relevant
11472410	Antilactoferrin antibodies in autoimmune liver disease	Muratori L, Muratori P, Zauli D, Grassi A, Pappas G, Rodrigo L, Cassani F, Lenzi M, Bianchi FB.	Clin Exp Immunol. 2001 Jun;124(3):470-3. doi: 10.1046/j.1365-2249.2001.01524.x.	Muratori L	Clin Exp Immunol	2001	2001-07-27	PMC1906069		10.1046/j.1365-2249.2001.01524.x	Excluded	Not relevant
11231938	Backwash ileitis is strongly associated with colorectal carcinoma in ulcerative colitis	Heuschen UA, Hinz U, Allemeyer EH, Stern J, Lucas M, Autschbach F, Herfarth C, Heuschen G.	Gastroenterology. 2001 Mar;120(4):841-7. doi: 10.1053/gast.2001.22434.	Heuschen UA	Gastroenterology	2001	2001-03-07			10.1053/gast.2001.22434	Excluded	Not relevant
11588543	Primary sclerosing cholangitis in patients with inflammatory bowel disease in Turkey	Parlak E, Kosar Y, Ulker A, Dagli U, Alkim C, Sahin B.	J Clin Gastroenterol. 2001 Oct;33(4):299-301. doi: 10.1097/00004836-200110000-00008.	Parlak E	J Clin Gastroenterol	2001	2001-10-06			10.1097/00004836-200110000-00008	Excluded	Not relevant
11492975	Liver transplantation for primary sclerosing cholangitis: timing, outcome, impact of inflammatory bowel disease and recurrence of disease	Wiesner RH.	Best Pract Res Clin Gastroenterol. 2001 Aug;15(4):667-80. doi: 10.1053/bega.2001.0212.	Wiesner RH	Best Pract Res Clin Gastroenterol	2001	2001-08-09			10.1053/bega.2001.0212	Excluded	Not relevant
11316157	The prevalence of extraintestinal diseases in inflammatory bowel disease: a population-based study	Bernstein CN, Blanchard JF, Rawsthorne P, Yu N.	Am J Gastroenterol. 2001 Apr;96(4):1116-22. doi: 10.1111/j.1572-0241.2001.03756.x.	Bernstein CN	Am J Gastroenterol	2001	2001-04-24			10.1111/j.1572-0241.2001.03756.x	Excluded	Not relevant
11696285	Extraintestinal manifestations of inflammatory bowel disease	Bernstein CN.	Curr Gastroenterol Rep. 2001 Dec;3(6):477-83. doi: 10.1007/s11894-001-0068-6.	Bernstein CN	Curr Gastroenterol Rep	2001	2001-11-07			10.1007/s11894-001-0068-6	Excluded	Not relevant
11207905	Imaging and clinical characteristics of focal atrophy of segments 2 and 3 in primary sclerosing cholangitis	Caldwell SH, Hespenheide EE, Harris D, de Lange EE.	J Gastroenterol Hepatol. 2001 Feb;16(2):220-4. doi: 10.1046/j.1440-1746.2001.02432.x.	Caldwell SH	J Gastroenterol Hepatol	2001	2001-02-24			10.1046/j.1440-1746.2001.02432.x	Excluded	Not relevant
11451160	Hepatobiliary carcinoma in primary sclerosing cholangitis: a case control study	Leidenius M, Höckersted K, Broomé U, Ericzon BG, Friman S, Olausson M, Schrumpf E.	J Hepatol. 2001 Jun;34(6):792-8. doi: 10.1016/s0168-8278(01)00042-3.	Leidenius M	J Hepatol	2001	2001-07-14			10.1016/s0168-8278(01)00042-3	Excluded	Not relevant
11492972	Anti-neutrophil antibodies in primary sclerosing cholangitis	Terjung B, Worman HJ.	Best Pract Res Clin Gastroenterol. 2001 Aug;15(4):629-42. doi: 10.1053/bega.2001.0209.	Terjung B	Best Pract Res Clin Gastroenterol	2001	2001-08-09			10.1053/bega.2001.0209	Excluded	Not relevant
11316147	Balloon dilation compared to stenting of dominant strictures in primary sclerosing cholangitis	Kaya M, Petersen BT, Angulo P, Baron TH, Andrews JC, Gostout CJ, Lindor KD.	Am J Gastroenterol. 2001 Apr;96(4):1059-66. doi: 10.1111/j.1572-0241.2001.03690.x.	Kaya M	Am J Gastroenterol	2001	2001-04-24			10.1111/j.1572-0241.2001.03690.x	Excluded	Not relevant
11555099	Antibodies to neutrophil cytoplasma in patients with ulcerative colitis and their first-degree relatives in Thailand	Osangthamnont C, Manatsathit S, Pongprasopchai S, Viriyataveekul R, Chaihirunkarn S, Leelakusolvong S, Boonyapisit S.	J Gastroenterol Hepatol. 2001 Aug;16(8):866-71. doi: 10.1046/j.1440-1746.2001.02546.x.	Osangthamnont C	J Gastroenterol Hepatol	2001	2001-09-14			10.1046/j.1440-1746.2001.02546.x	Excluded	Not relevant
11686842	Autoimmune hepatitis in the Indian subcontinent: 7 years experience	Gupta R, Agarwal SR, Jain M, Malhotra V, Sarin SK.	J Gastroenterol Hepatol. 2001 Oct;16(10):1144-8. doi: 10.1046/j.1440-1746.2001.02602.x.	Gupta R	J Gastroenterol Hepatol	2001	2001-11-01			10.1046/j.1440-1746.2001.02602.x	Excluded	Not relevant
11303298	Development of nonalcoholic fatty liver disease after orthotopic liver transplantation for cryptogenic cirrhosis	Contos MJ, Cales W, Sterling RK, Luketic VA, Shiffman ML, Mills AS, Fisher RA, Ham J, Sanyal AJ.	Liver Transpl. 2001 Apr;7(4):363-73. doi: 10.1053/jlts.2001.23011.	Contos MJ	Liver Transpl	2001	2001-04-17			10.1053/jlts.2001.23011	Excluded	Not relevant
11352119	Cholangiocarcinoma	Torok N, Gores GJ.	Semin Gastrointest Dis. 2001 Apr;12(2):125-32.	Torok N	Semin Gastrointest Dis	2001	2001-05-16				Excluded	Not relevant
11343242	Central venulitis in pediatric liver allografts	Krasinskas AM, Ruchelli ED, Rand EB, Chittams JL, Furth EE.	Hepatology. 2001 May;33(5):1141-7. doi: 10.1053/jhep.2001.23938.	Krasinskas AM	Hepatology	2001	2001-05-09			10.1053/jhep.2001.23938	Excluded	Not relevant
11593125	Pediatric "PSC-IBD": a descriptive report of associated inflammatory bowel disease among pediatric patients with psc	Faubion WA Jr, Loftus EV, Sandborn WJ, Freese DK, Perrault J.	J Pediatr Gastroenterol Nutr. 2001 Sep;33(3):296-300. doi: 10.1097/00005176-200109000-00013.	Faubion WA Jr	J Pediatr Gastroenterol Nutr	2001	2001-10-11			10.1097/00005176-200109000-00013	Excluded	Not relevant
11460230	Does tacrolimus offer virtual freedom from chronic rejection after primary liver transplantation? Risk and prognostic factors in 1,048 liver transplantations with a mean follow-up of 6 years	Jain A, Demetris AJ, Kashyap R, Blakomer K, Ruppert K, Khan A, Rohal S, Starzl TE, Fung JJ.	Liver Transpl. 2001 Jul;7(7):623-30. doi: 10.1053/jlts.2001.25364.	Jain A	Liver Transpl	2001	2001-07-19	PMC2965463	NIHMS239930	10.1053/jlts.2001.25364	Excluded	Not relevant
12479651	Cancer prevention in inflammatory bowel disease and the chemoprophylactic potential of 5-aminosalicylic acid	Bernstein CN, Eaden J, Steinhart AH, Munkholm P, Gordon PH.	Inflamm Bowel Dis. 2002 Sep;8(5):356-61. doi: 10.1097/00054725-200209000-00007.	Bernstein CN	Inflamm Bowel Dis	2002	2002-12-14			10.1097/00054725-200209000-00007	Excluded	Not relevant
12085034	Increased risk of colorectal neoplasia in patients with primary sclerosing cholangitis and ulcerative colitis: a meta-analysis	Soetikno RM, Lin OS, Heidenreich PA, Young HS, Blackstone MO.	Gastrointest Endosc. 2002 Jul;56(1):48-54. doi: 10.1067/mge.2002.125367.	Soetikno RM	Gastrointest Endosc	2002	2002-06-27			10.1067/mge.2002.125367	Excluded	Not relevant
12358264	Prevalence of autoimmune liver disease in Alaska Natives	Hurlburt KJ, McMahon BJ, Deubner H, Hsu-Trawinski B, Williams JL, Kowdley KV.	Am J Gastroenterol. 2002 Sep;97(9):2402-7. doi: 10.1111/j.1572-0241.2002.06019.x.	Hurlburt KJ	Am J Gastroenterol	2002	2002-10-03			10.1111/j.1572-0241.2002.06019.x	Excluded	Inadequate data reported
12225249	Investigational pharmacologic treatment for liver disease	Siatkosky LL, Shermock KM, Younossi ZM.	Expert Opin Investig Drugs. 2002 Sep;11(9):1281-93. doi: 10.1517/13543784.11.9.1281.	Siatkosky LL	Expert Opin Investig Drugs	2002	2002-09-13			10.1517/13543784.11.9.1281	Excluded	Not relevant
11995441	Three cases of primary sclerosing cholangitis associated with ulcerative colitis; diagnostic usefulness of magnetic resonance cholangiopancreatography	Oshitani N, Iimuro M, Kawashima D, Inagawa M, Sogawa M, Jinno Y, Yamagami H, Hamasaki N, Sawa Y, Hara J, Nakamura S, Matsumoto T, Seki S, Arakawa T, Kitano A, Kuroki T.	Hepatogastroenterology. 2002 Mar-Apr;49(44):317-21.	Oshitani N	Hepatogastroenterology	2002	2002-05-09				Excluded	Not relevant
11916156	Colorectal cancer surveillance for patients with inflammatory bowel disease	Lashner BA.	Gastrointest Endosc Clin N Am. 2002 Jan;12(1):135-43, viii. doi: 10.1016/s1052-5157(03)00063-1.	Lashner BA	Gastrointest Endosc Clin N Am	2002	2002-03-28			10.1016/s1052-5157(03)00063-1	Excluded	Not relevant
12385447	Celiac disease in autoimmune cholestatic liver disorders	Volta U, Rodrigo L, Granito A, Petrolini N, Muratori P, Muratori L, Linares A, Veronesi L, Fuentes D, Zauli D, Bianchi FB.	Am J Gastroenterol. 2002 Oct;97(10):2609-13. doi: 10.1111/j.1572-0241.2002.06031.x.	Volta U	Am J Gastroenterol	2002	2002-10-19			10.1111/j.1572-0241.2002.06031.x	Excluded	Not relevant
12127423	Cystic fibrosis transmembrane conductance regulator (CFTR) gene defects in patients with primary sclerosing cholangitis	Girodon E, Sternberg D, Chazouillères O, Cazeneuve C, Huot D, Calmus Y, Poupon R, Goossens M, Housset C.	J Hepatol. 2002 Aug;37(2):192-7. doi: 10.1016/s0168-8278(02)00161-7.	Girodon E	J Hepatol	2002	2002-07-20			10.1016/s0168-8278(02)00161-7	Excluded	Not relevant
11867174	Hepatic and extrahepatic malignancies in primary sclerosing cholangitis	Bergquist A, Ekbom A, Olsson R, Kornfeldt D, Lööf L, Danielsson A, Hultcrantz R, Lindgren S, Prytz H, Sandberg-Gertzén H, Almer S, Granath F, Broomé U.	J Hepatol. 2002 Mar;36(3):321-7. doi: 10.1016/s0168-8278(01)00288-4.	Bergquist A	J Hepatol	2002	2002-02-28			10.1016/s0168-8278(01)00288-4	Excluded	Not relevant
12233264	[Autoimmune hepatitis and overlap syndrome: diagnosis]	Berg PA, Klein R.	Praxis (Bern 1994). 2002 Aug 21;91(34):1339-46. doi: 10.1024/0369-8394.91.34.1339.	Berg PA	Praxis (Bern 1994)	2002	2002-09-18			10.1024/0369-8394.91.34.1339	Excluded	Not relevant
12089708	Recurrence of primary sclerosing cholangitis after liver transplantation	Graziadei IW.	Liver Transpl. 2002 Jul;8(7):575-81. doi: 10.1053/jlts.2002.33952.	Graziadei IW	Liver Transpl	2002	2002-06-29			10.1053/jlts.2002.33952	Excluded	Not relevant
17033317	Osteoporosis and other complications of inflammatory bowel disease	Bernstein CN.	Curr Opin Gastroenterol. 2002 Jul;18(4):428-34. doi: 10.1097/00001574-200207000-00006.	Bernstein CN	Curr Opin Gastroenterol	2002	2006-10-13			10.1097/00001574-200207000-00006	Excluded	Not relevant
12164967	Clinical profile of primary sclerosing cholangitis in Singapore	Ang TL, Fock KM, Ng TM, Teo EK, Chua TS, Tan JY.	J Gastroenterol Hepatol. 2002 Aug;17(8):908-13. doi: 10.1046/j.1440-1746.2002.02835.x.	Ang TL	J Gastroenterol Hepatol	2002	2002-08-08			10.1046/j.1440-1746.2002.02835.x	Included	-
12014717	In primary sclerosing cholangitis, gallbladder polyps are frequently malignant	Buckles DC, Lindor KD, Larusso NF, Petrovic LM, Gores GJ.	Am J Gastroenterol. 2002 May;97(5):1138-42. doi: 10.1111/j.1572-0241.2002.05677.x.	Buckles DC	Am J Gastroenterol	2002	2002-05-17			10.1111/j.1572-0241.2002.05677.x	Excluded	Not relevant
11826412	Effect of liver transplantation on inflammatory bowel disease in patients with primary sclerosing cholangitis	Dvorchik I, Subotin M, Demetris AJ, Fung JJ, Starzl TE, Wieand S, Abu-Elmagd KM.	Hepatology. 2002 Feb;35(2):380-4. doi: 10.1053/jhep.2002.30695.	Dvorchik I	Hepatology	2002	2002-02-05	PMC2965629	NIHMS240668	10.1053/jhep.2002.30695	Excluded	Not relevant
11981776	The pathobiology of biliary epithelia	Alpini G, McGill JM, Larusso NF.	Hepatology. 2002 May;35(5):1256-68. doi: 10.1053/jhep.2002.33541.	Alpini G	Hepatology	2002	2002-05-01			10.1053/jhep.2002.33541	Excluded	Not relevant
11936264	Dysplasia in inflammatory bowel disease	Greenson JK.	Semin Diagn Pathol. 2002 Feb;19(1):31-7.	Greenson JK	Semin Diagn Pathol	2002	2002-04-09				Excluded	Not relevant
12488749	Do patients with primary sclerosing cholangitis have a greater frequency of pancreatic abnormalities at MRI than patients with other liver diseases?	Resnick D, Krinsky GA, Lavelle MT, Lee VS, Keogan MT, Morrin MM.	J Comput Assist Tomogr. 2002 Nov-Dec;26(6):994-9. doi: 10.1097/00004728-200211000-00024.	Resnick D	J Comput Assist Tomogr	2002	2002-12-19			10.1097/00004728-200211000-00024	Excluded	Not relevant
12029635	Small-duct primary sclerosing cholangitis: a long-term follow-up study	Angulo P, Maor-Kendler Y, Lindor KD.	Hepatology. 2002 Jun;35(6):1494-500. doi: 10.1053/jhep.2002.33202.	Angulo P	Hepatology	2002	2002-05-25			10.1053/jhep.2002.33202	Excluded	Not relevant
12360438	Risk factors associated with the development of skin cancer after liver transplantation	Mithoefer AB, Supran S, Freeman RB.	Liver Transpl. 2002 Oct;8(10):939-44. doi: 10.1053/jlts.2002.35551.	Mithoefer AB	Liver Transpl	2002	2002-10-03			10.1053/jlts.2002.35551	Excluded	Not relevant
12765484	The hepatitic/cholestatic "overlap" syndrome: an Italian experience	Muratori L, Cassani F, Pappas G, Guidi M, Mele L, Lorenza V, Lenzi M, Bianchi FB, Muratori P.	Autoimmunity. 2002 Dec;35(8):565-8. doi: 10.1080/0891693021000064272.	Muratori L	Autoimmunity	2002	2003-05-27			10.1080/0891693021000064272	Excluded	Not relevant
11865356	Liver transplantation for nonviral, nonmalignant diseases:problem of recurrence	Renz JF, Ascher NL.	World J Surg. 2002 Feb;26(2):247-56. doi: 10.1007/s00268-001-0213-2. Epub 2001 Dec 17.	Renz JF	World J Surg	2002	2002-02-28			10.1007/s00268-001-0213-2	Excluded	Not relevant
11966952	Disease recurrence after liver transplantation in Western Australia	Yusoff IF, House AK, De Boer WB, Ferguson J, Garas G, Heath D, Mitchell A, Jeffrey Gp.	J Gastroenterol Hepatol. 2002 Feb;17(2):203-7. doi: 10.1046/j.1440-1746.2002.02632.x.	Yusoff IF	J Gastroenterol Hepatol	2002	2002-04-23			10.1046/j.1440-1746.2002.02632.x	Excluded	Not relevant
11882049	Anti-multiple nuclear dots (anti-MND) and anti-SP100 antibodies in hepatic and rheumatological disorders	Muratori P, Muratori L, Cassani F, Terlizzi P, Lenzi M, Rodrigo L, Bianchi FB.	Clin Exp Immunol. 2002 Jan;127(1):172-5. doi: 10.1046/j.1365-2249.2002.01719.x.	Muratori P	Clin Exp Immunol	2002	2002-03-08	PMC1906296		10.1046/j.1365-2249.2002.01719.x	Excluded	Not relevant
12974897	Epidemiology of autoimmune liver disease	Feld JJ, Heathcote EJ.	J Gastroenterol Hepatol. 2003 Oct;18(10):1118-28. doi: 10.1046/j.1440-1746.2003.03165.x.	Feld JJ	J Gastroenterol Hepatol	2003	2003-09-17			10.1046/j.1440-1746.2003.03165.x	Excluded	Inadequate data reported
14611979	Liver transplantation for primary sclerosing cholangitis	Solano E, Khakhar A, Bloch M, Quan D, McAlister V, Ghent C, Wall W, Marotta P.	Transplant Proc. 2003 Nov;35(7):2431-4. doi: 10.1016/j.transproceed.2003.09.017.	Solano E	Transplant Proc	2003	2003-11-13			10.1016/j.transproceed.2003.09.017	Excluded	Inadequate data reported
14598252	Incidence, clinical spectrum, and outcomes of primary sclerosing cholangitis in a United States community	Bambha K, Kim WR, Talwalkar J, Torgerson H, Benson JT, Therneau TM, Loftus EV Jr, Yawn BP, Dickson ER, Melton LJ 3rd.	Gastroenterology. 2003 Nov;125(5):1364-9. doi: 10.1016/j.gastro.2003.07.011.	Bambha K	Gastroenterology	2003	2003-11-05			10.1016/j.gastro.2003.07.011	Included	-
12827560	Different immunosuppressive regimens and recurrence of primary sclerosing cholangitis after liver transplantation	Kugelmas M, Spiegelman P, Osgood MJ, Young DA, Trotter JF, Steinberg T, Wachs ME, Bak T, Kam I, Everson GT.	Liver Transpl. 2003 Jul;9(7):727-32. doi: 10.1053/jlts.2003.50143.	Kugelmas M	Liver Transpl	2003	2003-06-27			10.1053/jlts.2003.50143	Excluded	Not relevant
12904996	Chemoprevention of colorectal cancer in ulcerative colitis	Croog VJ, Ullman TA, Itzkowitz SH.	Int J Colorectal Dis. 2003 Sep;18(5):392-400. doi: 10.1007/s00384-002-0476-6. Epub 2003 Feb 6.	Croog VJ	Int J Colorectal Dis	2003	2003-08-09			10.1007/s00384-002-0476-6	Excluded	Not relevant
12811313	Ulcerative colitis, primary sclerosing cholangitis and coeliac disease: two cases and review of the literature	Wurm P, Dixon AD, Rathbone BJ.	Eur J Gastroenterol Hepatol. 2003 Jul;15(7):815-7. doi: 10.1097/01.meg.0000059152.68845.53.	Wurm P	Eur J Gastroenterol Hepatol	2003	2003-06-18			10.1097/01.meg.0000059152.68845.53	Excluded	Not relevant
12907911	Outcome of patients undergoing liver transplantation for primary sclerosing cholangitis	MacLean AR, Lilly L, Cohen Z, O'Connor B, McLeod RS.	Dis Colon Rectum. 2003 Aug;46(8):1124-8. doi: 10.1007/s10350-004-7291-9.	MacLean AR	Dis Colon Rectum	2003	2003-08-09			10.1007/s10350-004-7291-9	Excluded	Not relevant
12829898	Colorectal cancer in patients with inflammatory bowel disease after liver transplantation for primary sclerosing cholangitis	Vera A, Gunson BK, Ussatoff V, Nightingale P, Candinas D, Radley S, Mayer A, Buckels JA, McMaster P, Neuberger J, Mirza DF.	Transplantation. 2003 Jun 27;75(12):1983-8. doi: 10.1097/01.TP.0000058744.34965.38.	Vera A	Transplantation	2003	2003-06-28			10.1097/01.TP.0000058744.34965.38	Excluded	Not relevant
12605250	Motion - colonoscopic surveillance is more cost effective than colectomy in patients with ulcerative colitis: Arguments for the motion	Lashner BA.	Can J Gastroenterol. 2003 Feb;17(2):119-21. doi: 10.1155/2003/759457.	Lashner BA	Can J Gastroenterol	2003	2003-02-28			10.1155/2003/759457	Excluded	Not relevant
12715233	Is colonoscopy alone sufficient to screen for ulcerative colitis-associated colorectal carcinoma?	Bruewer M, Krieglstein CF, Utech M, Bode M, Rijcken E, Anthoni C, Laukoetter MG, Schuermann G, Senninger N.	World J Surg. 2003 May;27(5):611-5. doi: 10.1007/s00268-003-6639-y. Epub 2003 Apr 28.	Bruewer M	World J Surg	2003	2003-04-26			10.1007/s00268-003-6639-y	Excluded	Not relevant
12594372	[Should liver biopsy be systematic during surgery for ulcerative colitis?]	Scalone O, Bonaventure C, Pasquier D, Faucheron JL.	Gastroenterol Clin Biol. 2003 Jan;27(1):94-9.	Scalone O	Gastroenterol Clin Biol	2003	2003-02-21				Excluded	Not English
12738733	Promoter methylation of INK4a/ARF as detected in bile-significance for the differential diagnosis in biliary disease	Klump B, Hsieh CJ, Dette S, Holzmann K, Kiebetalich R, Jung M, Sinn U, Ortner M, Porschen R, Gregor M.	Clin Cancer Res. 2003 May;9(5):1773-8.	Klump B	Clin Cancer Res	2003	2003-05-10				Excluded	Not relevant
12768392	Concomitant colitis associated with primary sclerosing cholangitis	Uchida N, Ezaki T, Fukuma H, Tsutsui K, Kobara H, Matsuoka M, Masaki T, Watanabe S, Yoshida M, Maeta T, Koi F, Nakatsu T, Kuriyama S.	J Gastroenterol. 2003;38(5):482-7. doi: 10.1007/s00535-002-1085-4.	Uchida N	J Gastroenterol	2003	2003-05-28			10.1007/s00535-002-1085-4	Excluded	Not relevant
12869036	IgA class antineutrophil cytoplasmic antibodies in primary sclerosing cholangitis and autoimmune hepatitis	Schwarze C, Terjung B, Lilienweiss P, Beuers U, Herzog V, Sauerbruch T, Spengler U.	Clin Exp Immunol. 2003 Aug;133(2):283-9. doi: 10.1046/j.1365-2249.2003.02195.x.	Schwarze C	Clin Exp Immunol	2003	2003-07-19	PMC1808764		10.1046/j.1365-2249.2003.02195.x	Excluded	Not relevant
12562460	Helicobacter DNA in bile: correlation with hepato-biliary diseases	Fallone CA, Tran S, Semret M, Discepola F, Behr M, Barkun AN.	Aliment Pharmacol Ther. 2003 Feb;17(3):453-8. doi: 10.1046/j.1365-2036.2003.01424.x.	Fallone CA	Aliment Pharmacol Ther	2003	2003-02-04			10.1046/j.1365-2036.2003.01424.x	Excluded	Not relevant
14614611	Herpes simplex virus hepatitis 4 years after liver transplantation	Bissig KD, Zimmermann A, Bernasch D, Furrer H, Dufour JF.	J Gastroenterol. 2003;38(10):1005-8. doi: 10.1007/s00535-002-1186-0.	Bissig KD	J Gastroenterol	2003	2003-11-14			10.1007/s00535-002-1186-0	Excluded	Not relevant
12783301	Increased prevalence of CFTR mutations and variants and decreased chloride secretion in primary sclerosing cholangitis	Sheth S, Shea JC, Bishop MD, Chopra S, Regan MM, Malmberg E, Walker C, Ricci R, Tsui LC, Durie PR, Zielenski J, Freedman SD.	Hum Genet. 2003 Aug;113(3):286-92. doi: 10.1007/s00439-003-0963-z. Epub 2003 Jun 3.	Sheth S	Hum Genet	2003	2003-06-05			10.1007/s00439-003-0963-z	Excluded	Not relevant
15703578	Malignancies in inflammatory bowel disease	Srinivasan R, Lewis JD.	Curr Opin Gastroenterol. 2003 Jul;19(4):366-70. doi: 10.1097/00001574-200307000-00007.	Srinivasan R	Curr Opin Gastroenterol	2003	2005-02-11			10.1097/00001574-200307000-00007	Excluded	Not relevant
12814484	Low prevalence of colonization with vancomycin-resistant Enterococcus in patients awaiting liver transplantation	Hagen EA, Lautenbach E, Olthoff K, Blumberg EA.	Am J Transplant. 2003 Jul;3(7):902-5. doi: 10.1034/j.1600-6143.2003.00169.x.	Hagen EA	Am J Transplant	2003	2003-06-20			10.1034/j.1600-6143.2003.00169.x	Excluded	Not relevant
14652814	Liver transplantation for primary sclerosing cholangitis: a long-term clinicopathologic study	Khettry U, Keaveny A, Goldar-Najafi A, Lewis WD, Pomfret EA, Pomposelli JJ, Jenkins RL, Gordon FD.	Hum Pathol. 2003 Nov;34(11):1127-36. doi: 10.1053/j.humpath.2003.07.015.	Khettry U	Hum Pathol	2003	2003-12-04			10.1053/j.humpath.2003.07.015	Excluded	Not relevant
12698091	The absence of chronic rejection in pediatric primary liver transplant patients who are maintained on tacrolimus-based immunosuppression: a long-term analysis	Jain A, Mazariegos G, Pokharna R, Parizhskaya M, Kashyap R, Kosmach-Park B, Smith A, Fung JJ, Reyes J.	Transplantation. 2003 Apr 15;75(7):1020-5. doi: 10.1097/01.TP.0000056168.79903.20.	Jain A	Transplantation	2003	2003-04-17			10.1097/01.TP.0000056168.79903.20	Excluded	Not relevant
12604891	The extrahepatic bile duct lesions in end-stage primary sclerosing cholangitis	Katabi N, Albores-Saavedra J.	Am J Surg Pathol. 2003 Mar;27(3):349-55. doi: 10.1097/00000478-200303000-00008.	Katabi N	Am J Surg Pathol	2003	2003-02-27			10.1097/00000478-200303000-00008	Excluded	Not relevant
14735379	Oral lichen planus in patients with chronic liver diseases	Friedrich RE, Heiland M, El-Moawen A, Dogan A, von Schrenck T, Löning T.	Infection. 2003 Dec;31(6):383-6. doi: 10.1007/s15010-003-4074-5.	Friedrich RE	Infection	2003	2004-01-22			10.1007/s15010-003-4074-5	Excluded	Not relevant
12780695	Anti-Saccharomyces cerevisiae antibodies (ASCA) and autoimmune liver diseases	Muratori P, Muratori L, Guidi M, Maccariello S, Pappas G, Ferrari R, Gionchetti P, Campieri M, Bianchi FB.	Clin Exp Immunol. 2003 Jun;132(3):473-6. doi: 10.1046/j.1365-2249.2003.02166.x.	Muratori P	Clin Exp Immunol	2003	2003-06-05	PMC1808737		10.1046/j.1365-2249.2003.02166.x	Excluded	Not relevant
12744823	Endoscopic Therapy for Inflammatory Bowel Disease	Goldstein ES, Rubin PH.	Curr Treat Options Gastroenterol. 2003 Jun;6(3):237-243. doi: 10.1007/s11938-003-0005-x.	Goldstein ES	Curr Treat Options Gastroenterol	2003	2003-05-15			10.1007/s11938-003-0005-x	Excluded	Not relevant
14532338	Increased prevalence of seropositivity for non-gastric Helicobacter species in patients with autoimmune liver disease	Nilsson I, Kornilovs'ka I, Lindgren S, Ljungh Å, Wadström T.	J Med Microbiol. 2003 Nov;52(Pt 11):949-953. doi: 10.1099/jmm.0.05344-0.	Nilsson I	J Med Microbiol	2003	2003-10-09			10.1099/jmm.0.05344-0	Excluded	Not relevant
14562397	Association of extraintestinal manifestations of inflammatory bowel disease in a province of western Hungary with disease phenotype: results of a 25-year follow-up study	Lakatos L, Pandur T, David G, Balogh Z, Kuronya P, Tollas A, Lakatos PL.	World J Gastroenterol. 2003 Oct;9(10):2300-7. doi: 10.3748/wjg.v9.i10.2300.	Lakatos L	World J Gastroenterol	2003	2003-10-17	PMC4656482		10.3748/wjg.v9.i10.2300	Excluded	Not relevant
12848624	Inflammatory bowel disease after liver transplantation: the effect of different immunosuppressive regimens	Haagsma EB, Van Den Berg AP, Kleibeuker JH, Slooff MJ, Dijkstra G.	Aliment Pharmacol Ther. 2003 Jul 1;18(1):33-44. doi: 10.1046/j.1365-2036.2003.01613.x.	Haagsma EB	Aliment Pharmacol Ther	2003	2003-07-10			10.1046/j.1365-2036.2003.01613.x	Excluded	Not relevant
14585240	Endoscopic Management of Biliary Complications After Orthotopic Liver Transplantation	Gopal DV, Pfau PR, Lucey MR.	Curr Treat Options Gastroenterol. 2003 Dec;6(6):509-515. doi: 10.1007/s11938-003-0053-2.	Gopal DV	Curr Treat Options Gastroenterol	2003	2003-10-31			10.1007/s11938-003-0053-2	Excluded	Not relevant/Review Article
12879985	Bile duct disorders	Geubel AP, Sempoux C, Rahier J.	Clin Liver Dis. 2003 May;7(2):295-309. doi: 10.1016/s1089-3261(03)00028-x.	Geubel AP	Clin Liver Dis	2003	2003-07-26			10.1016/s1089-3261(03)00028-x	Excluded	Not relevant/Review Article
12901270	[Cholangiocarcinoma--bile ducts cancer]	Dubaniewicz A, Dubaniewicz A.	Wiad Lek. 2003;56(1-2):57-60.	Dubaniewicz A	Wiad Lek	2003	2003-08-07				Excluded	Not relevant/Review Article
12892738	Low frequency of anti-SLA/LP autoantibody in Japanese adult patients with autoimmune liver diseases: analysis with recombinant antigen assay	Miyakawa H, Kawashima Y, Kitazawa E, Kawaguchi N, Kato T, Kikuchi K, Imai E, Fujikawa H, Hashimoto E, Schlumberger W.	J Autoimmun. 2003 Aug;21(1):77-82. doi: 10.1016/s0896-8411(03)00084-2.	Miyakawa H	J Autoimmun	2003	2003-08-02			10.1016/s0896-8411(03)00084-2	Excluded	Not relevant
12757171	Identification of beta-subunit of bacterial RNA-polymerase--a non-species-specific bacterial protein--as target of antibodies in primary biliary cirrhosis	Roesler KW, Schmider W, Kist M, Batsford S, Schiltz E, Oelke M, Tuczek A, Dettenborn T, Behringer D, Kreisel W.	Dig Dis Sci. 2003 Mar;48(3):561-9. doi: 10.1023/a:1022501102877.	Roesler KW	Dig Dis Sci	2003	2003-05-22			10.1023/a:1022501102877	Excluded	Not relevant
15703653	Sclerosing cholangitis	MacFaul GR, Chapman RW.	Curr Opin Gastroenterol. 2004 May;20(3):275-80. doi: 10.1097/00001574-200405000-00013.	MacFaul GR	Curr Opin Gastroenterol	2004	2005-02-11			10.1097/00001574-200405000-00013	Excluded	Not relevant/Review Article
14735241	[Primary sclerosing cholangitis]	Stiehl A.	Internist (Berl). 2004 Jan;45(1):27-32. doi: 10.1007/s00108-003-1116-0.	Stiehl A	Internist (Berl)	2004	2004-01-22			10.1007/s00108-003-1116-0	Excluded	Not relevant/Review Article
15192785	The epidemiology of cholangiocarcinoma	Shaib Y, El-Serag HB.	Semin Liver Dis. 2004 May;24(2):115-25. doi: 10.1055/s-2004-828889.	Shaib Y	Semin Liver Dis	2004	2004-06-12			10.1055/s-2004-828889	Excluded	Not relevant/Review Article
15266513	Glucocorticosteroids for primary sclerosing cholangitis	Chen W, Gluud C.	Cochrane Database Syst Rev. 2004;(3):CD004036. doi: 10.1002/14651858.CD004036.pub2.	Chen W	Cochrane Database Syst Rev	2004	2004-07-22			10.1002/14651858.CD004036.pub2	Excluded	Not relevant/Review Article
15168373	Diagnosis and management of dysplasia in patients with inflammatory bowel diseases	Itzkowitz SH, Harpaz N.	Gastroenterology. 2004 May;126(6):1634-48. doi: 10.1053/j.gastro.2004.03.025.	Itzkowitz SH	Gastroenterology	2004	2004-05-29			10.1053/j.gastro.2004.03.025	Excluded	Not relevant
15527681	Management of extraintestinal manifestations and other complications of inflammatory bowel disease	Loftus EV Jr.	Curr Gastroenterol Rep. 2004 Dec;6(6):506-13. doi: 10.1007/s11894-004-0073-7.	Loftus EV Jr	Curr Gastroenterol Rep	2004	2004-11-06			10.1007/s11894-004-0073-7	Excluded	Not relevant
15188211	Incidence, clinical patterns, and outcomes of primary sclerosing cholangitis in South Wales, United Kingdom	Kingham JG, Kochar N, Gravenor MB.	Gastroenterology. 2004 Jun;126(7):1929-30. doi: 10.1053/j.gastro.2004.04.052.	Kingham JG	Gastroenterology	2004	2004-06-10			10.1053/j.gastro.2004.04.052	Included	-
15239224	A localized primary sclerosing cholangitis preoperatively diagnosed as hilar cholangiocarcinoma; report of a case	Kojima T, Shimura T, Takahashi M, Haga N, Hashimoto S, Fukuda T, Kuwano H.	Hepatogastroenterology. 2004 Jul-Aug;51(58):961-3.	Kojima T	Hepatogastroenterology	2004	2004-07-09				Excluded	Inadequate data reported
14969174	Role of biliary brush cytology in primary sclerosing cholangitis	Lal A, Okonkwo A, Schindler S, De Frias D, Nayar R.	Acta Cytol. 2004 Jan-Feb;48(1):9-12. doi: 10.1159/000326276.	Lal A	Acta Cytol	2004	2004-02-19			10.1159/000326276	Excluded	Inadequate data reported
15194646	Epidemiology of appendicectomy in primary sclerosing cholangitis and ulcerative colitis: its influence on the clinical behaviour of these diseases	Florin TH, Pandeya N, Radford-Smith GL.	Gut. 2004 Jul;53(7):973-9. doi: 10.1136/gut.2003.036483.	Florin TH	Gut	2004	2004-06-15	PMC1774125		10.1136/gut.2003.036483	Excluded	Inadequate data reported
15224277	Long-term follow-up after polypectomy treatment for adenoma-like dysplastic lesions in ulcerative colitis	Odze RD, Farraye FA, Hecht JL, Hornick JL.	Clin Gastroenterol Hepatol. 2004 Jul;2(7):534-41. doi: 10.1016/s1542-3565(04)00237-x.	Odze RD	Clin Gastroenterol Hepatol	2004	2004-06-30			10.1016/s1542-3565(04)00237-x	Excluded	Not relevant
15056096	Incidence and risk factors for cholangiocarcinoma in primary sclerosing cholangitis	Burak K, Angulo P, Pasha TM, Egan K, Petz J, Lindor KD.	Am J Gastroenterol. 2004 Mar;99(3):523-6. doi: 10.1111/j.1572-0241.2004.04067.x.	Burak K	Am J Gastroenterol	2004	2004-04-02			10.1111/j.1572-0241.2004.04067.x	Excluded	Lack of measurements
15352890	Review article: colorectal carcinoma and inflammatory bowel disease	Eaden J.	Aliment Pharmacol Ther. 2004 Oct;20 Suppl 4:24-30. doi: 10.1111/j.1365-2036.2004.02046.x.	Eaden J	Aliment Pharmacol Ther	2004	2004-09-09			10.1111/j.1365-2036.2004.02046.x	Excluded	Not relevant
15492911	Endoscopic treatment of primary sclerosing cholangitis	Parlak E, Kuran SO, Dişibeyaz S, Ciçek B, Oğuz D, Sahin B.	Turk J Gastroenterol. 2004 Sep;15(3):144-8.	Parlak E	Turk J Gastroenterol	2004	2004-10-20				Excluded	Not relevant
14752839	Prevalence and predictors of esophageal varices in patients with primary sclerosing cholangitis	Zein CO, Lindor KD, Angulo P.	Hepatology. 2004 Jan;39(1):204-10. doi: 10.1002/hep.20029.	Zein CO	Hepatology	2004	2004-01-31			10.1002/hep.20029	Excluded	Not relevant
15239084	Cost-minimization analysis of MRC versus ERCP for the diagnosis of primary sclerosing cholangitis	Talwalkar JA, Angulo P, Johnson CD, Petersen BT, Lindor KD.	Hepatology. 2004 Jul;40(1):39-45. doi: 10.1002/hep.20287.	Talwalkar JA	Hepatology	2004	2004-07-09			10.1002/hep.20287	Excluded	Not relevant
15056092	Dominant strictures in patients with primary sclerosing cholangitis	Björnsson E, Lindqvist-Ottosson J, Asztely M, Olsson R.	Am J Gastroenterol. 2004 Mar;99(3):502-8. doi: 10.1111/j.1572-0241.2004.04106.x.	Björnsson E	Am J Gastroenterol	2004	2004-04-02			10.1111/j.1572-0241.2004.04106.x	Excluded	Not relevant
14762782	Severity of inflammation is a risk factor for colorectal neoplasia in ulcerative colitis	Rutter M, Saunders B, Wilkinson K, Rumbles S, Schofield G, Kamm M, Williams C, Price A, Talbot I, Forbes A.	Gastroenterology. 2004 Feb;126(2):451-9. doi: 10.1053/j.gastro.2003.11.010.	Rutter M	Gastroenterology	2004	2004-02-06			10.1053/j.gastro.2003.11.010	Excluded	Not relevant
15064232	Induction of colitis in cftr-/- mice results in bile duct injury	Blanco PG, Zaman MM, Junaidi O, Sheth S, Yantiss RK, Nasser IA, Freedman SD.	Am J Physiol Gastrointest Liver Physiol. 2004 Aug;287(2):G491-6. doi: 10.1152/ajpgi.00452.2003. Epub 2004 Apr 2.	Blanco PG	Am J Physiol Gastrointest Liver Physiol	2004	2004-04-06			10.1152/ajpgi.00452.2003	Excluded	Animal study
15561226	Living related donor liver transplantation for primary sclerosing cholangitis with hepatocellular carcinoma and Crohn's disease: a case report	Oya H, Sato Y, Yamamoto S, Takeishi T, Kobayashi T, Hatakeyama K.	Transplant Proc. 2004 Oct;36(8):2297-8. doi: 10.1016/j.transproceed.2004.07.041.	Oya H	Transplant Proc	2004	2004-11-25			10.1016/j.transproceed.2004.07.041	Excluded	Not relevant
15088111	Sonographic detection of perihepatic lymphadenopathy is an indicator for primary sclerosing cholangitis in patients with inflammatory bowel disease	Hirche TO, Russler J, Braden B, Schuessler G, Zeuzem S, Wehrmann T, Seifert H, Dietrich CF.	Int J Colorectal Dis. 2004 Nov;19(6):586-94. doi: 10.1007/s00384-004-0598-0. Epub 2004 Apr 15.	Hirche TO	Int J Colorectal Dis	2004	2004-04-17			10.1007/s00384-004-0598-0	Excluded	Not relevant
15516846	Inflammatory bowel disease in Ashkenazi Jews: implications for familial colorectal cancer	Lynch HT, Brand RE, Locker GY.	Fam Cancer. 2004;3(3-4):229-32. doi: 10.1007/s10689-004-9548-9.	Lynch HT	Fam Cancer	2004	2004-11-02			10.1007/s10689-004-9548-9	Excluded	Not relevant
15526916	The clinical course of patients with type 1 hepatorenal syndrome maintained on hemodialysis	Capling RK, Bastani B.	Ren Fail. 2004 Sep;26(5):563-8. doi: 10.1081/jdi-200035988.	Capling RK	Ren Fail	2004	2004-11-06			10.1081/jdi-200035988	Excluded	Not relevant
14720454	Diagnosis and treatment of cholangiocarcinoma	Boberg KM, Schrumpf E.	Curr Gastroenterol Rep. 2004 Feb;6(1):52-9. doi: 10.1007/s11894-004-0026-1.	Boberg KM	Curr Gastroenterol Rep	2004	2004-01-15			10.1007/s11894-004-0026-1	Excluded	Not relevant
14755787	Native liver xanthogranulomatous cholangiopathy in primary sclerosing cholangitis: impact on posttransplant outcome	Keaveny AP, Gordon FD, Goldar-Najafi A, Lewis WD, Pomfret EA, Pomposelli JJ, Jenkins RL, Khettry U.	Liver Transpl. 2004 Jan;10(1):115-22. doi: 10.1002/lt.20005.	Keaveny AP	Liver Transpl	2004	2004-02-03			10.1002/lt.20005	Excluded	Not relevant
15143221	MR cholangiopancreatography: improved ductal distention with intravenous morphine administration	Silva AC, Friese JL, Hara AK, Liu PT.	Radiographics. 2004 May-Jun;24(3):677-87. doi: 10.1148/rg.243035087.	Silva AC	Radiographics	2004	2004-05-15			10.1148/rg.243035087	Excluded	Not relevant
15192789	Endoscopic management of cholangiocarcinoma	Abu-Hamda EM, Baron TH.	Semin Liver Dis. 2004 May;24(2):165-75. doi: 10.1055/s-2004-828893.	Abu-Hamda EM	Semin Liver Dis	2004	2004-06-12			10.1055/s-2004-828893	Excluded	Not relevant
15016129	The incidence and significance of late acute cellular rejection (>1000 days) after liver transplantation	Florman S, Schiano T, Kim L, Maman D, Levay A, Gondolesi G, Fishbein T, Emre S, Schwartz M, Miller C, Sheiner P.	Clin Transplant. 2004 Apr;18(2):152-5. doi: 10.1046/j.1399-0012.2003.00139.x.	Florman S	Clin Transplant	2004	2004-03-16			10.1046/j.1399-0012.2003.00139.x	Excluded	Lack of measurements
15546809	Diagnostic accuracy of atypical p-ANCA in autoimmune hepatitis using ROC- and multivariate regression analysis	Terjung B, Bogsch F, Klein R, Söhne J, Reichel C, Wasmuth JC, Beuers U, Sauerbruch T, Spengler U.	Eur J Med Res. 2004 Sep 29;9(9):439-48.	Terjung B	Eur J Med Res	2004	2004-11-18				Excluded	Not relevant
15614298	[Autoimmune hepatitis: clinical forms and related factors to their response to treatment]	Dávalos M, Román R, Bustios C, Zumaeta E, Yabar A.	Rev Gastroenterol Peru. 2004 Oct-Dec;24(4):305-13.	Dávalos M	Rev Gastroenterol Peru	2004	2004-12-23				Excluded	Not English
14676597	Endoscopic rectal sparing in children with untreated ulcerative colitis	Rajwal SR, Puntis JW, McClean P, Davison SM, Newell SJ, Sugarman I, Stringer MD.	J Pediatr Gastroenterol Nutr. 2004 Jan;38(1):66-9. doi: 10.1097/00005176-200401000-00015.	Rajwal SR	J Pediatr Gastroenterol Nutr	2004	2003-12-17			10.1097/00005176-200401000-00015	Excluded	Not relevant
15627313	Adult-to-adult living donor liver transplantation at the Asan Medical Center	Moon DB, Lee SG.	Yonsei Med J. 2004 Dec 31;45(6):1162-8. doi: 10.3349/ymj.2004.45.6.1162.	Moon DB	Yonsei Med J	2004	2005-01-01			10.3349/ymj.2004.45.6.1162	Excluded	Not relevant
15818157	Sclerosing cholangitis	MacFaul GR, Chapman RW.	Curr Opin Gastroenterol. 2005 May;21(3):348-53. doi: 10.1097/01.mog.0000155359.43763.cc.	MacFaul GR	Curr Opin Gastroenterol	2005	2005-04-09			10.1097/01.mog.0000155359.43763.cc	Excluded	Not relevant/Review Article
16034807	Cancer surveillance in ulcerative colitis	Chambers WM, Warren BF, Jewell DP, Mortensen NJ.	Br J Surg. 2005 Aug;92(8):928-36. doi: 10.1002/bjs.5106.	Chambers WM	Br J Surg	2005	2005-07-22			10.1002/bjs.5106	Excluded	Not relevant/Review Article
15758662	Preventing neoplastic progression in ulcerative colitis	Ullman TA.	J Clin Gastroenterol. 2005 Apr;39(4 Suppl 2):S66-9. doi: 10.1097/01.mcg.0000155554.01336.ff.	Ullman TA	J Clin Gastroenterol	2005	2005-03-11			10.1097/01.mcg.0000155554.01336.ff	Excluded	Not relevant/Review Article
15664252	Increased prevalence of primary sclerosing cholangitis among first-degree relatives	Bergquist A, Lindberg G, Saarinen S, Broomé U.	J Hepatol. 2005 Feb;42(2):252-6. doi: 10.1016/j.jhep.2004.10.011.	Bergquist A	J Hepatol	2005	2005-01-25			10.1016/j.jhep.2004.10.011	Excluded	Not relevant
15709990	Autoimmune cholestatic liver disease in people with coeliac disease: a population-based study of their association	Lawson A, West J, Aithal GP, Logan RF.	Aliment Pharmacol Ther. 2005 Feb 15;21(4):401-5. doi: 10.1111/j.1365-2036.2005.02328.x.	Lawson A	Aliment Pharmacol Ther	2005	2005-02-16			10.1111/j.1365-2036.2005.02328.x	Excluded	Not relevant
15738725	Primary sclerosing cholangitis: a case presentation	Der G, Love T, Schreck J, Horn M.	Gastroenterol Nurs. 2005 Jan-Feb;28(1):13-6; quiz 17-8. doi: 10.1097/00001610-200501000-00003.	Der G	Gastroenterol Nurs	2005	2005-03-02			10.1097/00001610-200501000-00003	Excluded	Not relevant
16140543	Colorectal cancer after orthotopic liver transplantation	Silva MA, Jambulingam PS, Mirza DF.	Crit Rev Oncol Hematol. 2005 Oct;56(1):147-53. doi: 10.1016/j.critrevonc.2004.12.013.	Silva MA	Crit Rev Oncol Hematol	2005	2005-09-06			10.1016/j.critrevonc.2004.12.013	Excluded	Not relevant
16269291	Surgical outcome in patients with primary sclerosing cholangitis undergoing ileal pouch-anal anastomosis: a case-control study	Gorgun E, Remzi FH, Manilich E, Preen M, Shen B, Fazio VW.	Surgery. 2005 Oct;138(4):631-7; discussion 637-9. doi: 10.1016/j.surg.2005.07.014.	Gorgun E	Surgery	2005	2005-11-05			10.1016/j.surg.2005.07.014	Excluded	Not relevant
16225486	The impact of ursodeoxycholic acid on cancer, dysplasia and mortality in ulcerative colitis patients with primary sclerosing cholangitis	Wolf JM, Rybicki LA, Lashner BA.	Aliment Pharmacol Ther. 2005 Nov 1;22(9):783-8. doi: 10.1111/j.1365-2036.2005.02650.x.	Wolf JM	Aliment Pharmacol Ther	2005	2005-10-18			10.1111/j.1365-2036.2005.02650.x	Excluded	Not relevant
16547857	The prevalence of inflammatory bowel disease in patients with primary sclerosing cholangitis	Osmanoğlu N, Tekin F, Ozütemiz O, Ersöz G, Tekeşin O.	Turk J Gastroenterol. 2005 Dec;16(4):240-1.	Osmanoğlu N	Turk J Gastroenterol	2005	2006-03-21				Excluded	Not relevant
15986075	An unusual case of ulcerative colitis with concurrent extraintestinal manifestations of primary sclerosing cholangitis, thromboembolism, hemolytic anemia, and hemochromatosis	Wu CH, Wong JM, Hsieh SC, Yu CL.	J Microbiol Immunol Infect. 2005 Jun;38(3):224-9.	Wu CH	J Microbiol Immunol Infect	2005	2005-06-30				Excluded	Not relevant
16380765	Serological diagnosis of autoimmune hepatobiliary diseases	Abdul-Aziz K, Faizal AA.	Saudi Med J. 2005 Dec;26(12):1875-81.	Abdul-Aziz K	Saudi Med J	2005	2005-12-29				Excluded	Not relevant
16398312	[Possible treatment modalities of primary sclerosing cholangitis]	Lengyel G, Tulassay Z.	Orv Hetil. 2005 Dec 4;146(49):2479-83.	Lengyel G	Orv Hetil	2005	2006-01-10				Excluded	Not relevant
15591511	PSC-IBD: a unique form of inflammatory bowel disease associated with primary sclerosing cholangitis	Loftus EV Jr, Harewood GC, Loftus CG, Tremaine WJ, Harmsen WS, Zinsmeister AR, Jewell DA, Sandborn WJ.	Gut. 2005 Jan;54(1):91-6. doi: 10.1136/gut.2004.046615.	Loftus EV Jr	Gut	2005	2004-12-14	PMC1774346		10.1136/gut.2004.046615	Excluded	Lack of measurements
15866219	The role of Helicobacter spp. in the pathogenesis of primary biliary cirrhosis and primary sclerosing cholangitis	Boomkens SY, de Rave S, Pot RG, Egberink HF, Penning LC, Rothuizen J, Zondervan PE, Kusters JG.	FEMS Immunol Med Microbiol. 2005 May 1;44(2):221-5. doi: 10.1016/j.femsim.2004.11.002.	Boomkens SY	FEMS Immunol Med Microbiol	2005	2005-05-04			10.1016/j.femsim.2004.11.002	Excluded	Not relevant
15979889	Incidence and risk factors for cancer after liver transplantation	Vallejo GH, Romero CJ, de Vicente JC.	Crit Rev Oncol Hematol. 2005 Oct;56(1):87-99. doi: 10.1016/j.critrevonc.2004.12.011.	Vallejo GH	Crit Rev Oncol Hematol	2005	2005-06-28			10.1016/j.critrevonc.2004.12.011	Excluded	Lack of measurements
15879617	Overlap syndromes of cholestatic liver diseases and auto-immune hepatitis	Schramm C, Lohse AW.	Clin Rev Allergy Immunol. 2005 Apr;28(2):105-14. doi: 10.1385/CRIAI:28:2:105.	Schramm C	Clin Rev Allergy Immunol	2005	2005-05-10			10.1385/CRIAI:28:2:105	Excluded	Not relevant
16175321	Ileitis in ulcerative colitis: is it a backwash?	Abdelrazeq AS, Wilson TR, Leitch DL, Lund JN, Leveson SH.	Dis Colon Rectum. 2005 Nov;48(11):2038-46. doi: 10.1007/s10350-005-0160-3.	Abdelrazeq AS	Dis Colon Rectum	2005	2005-09-22			10.1007/s10350-005-0160-3	Excluded	Not relevant
15801923	Anti-Saccharomyces cerevisiae and perinuclear anti-neutrophil cytoplasmic antibodies in coeliac disease before and after gluten-free diet	Granito A, Zauli D, Muratori P, Muratori L, Grassi A, Bortolotti R, Petrolini N, Veronesi L, Gionchetti P, Bianchi FB, Volta U.	Aliment Pharmacol Ther. 2005 Apr 1;21(7):881-7. doi: 10.1111/j.1365-2036.2005.02417.x.	Granito A	Aliment Pharmacol Ther	2005	2005-04-02			10.1111/j.1365-2036.2005.02417.x	Excluded	Not relevant
15745094	Small-duct primary sclerosing cholangitis. A single-center seven-year experience	Nikolaidis NL, Giouleme OI, Tziomalos KA, Patsiaoura K, Kazantzidou E, Voutsas AD, Vassiliadis T, Eugenidis NP.	Dig Dis Sci. 2005 Feb;50(2):324-6. doi: 10.1007/s10620-005-1604-2.	Nikolaidis NL	Dig Dis Sci	2005	2005-03-05			10.1007/s10620-005-1604-2	Excluded	Not relevant
16310689	Clinical and pathologic features of proximal biliary strictures masquerading as hilar cholangiocarcinoma	Corvera CU, Blumgart LH, Darvishian F, Klimstra DS, DeMatteo R, Fong Y, D'Angelica M, Jarnagin WR.	J Am Coll Surg. 2005 Dec;201(6):862-9. doi: 10.1016/j.jamcollsurg.2005.07.011. Epub 2005 Oct 13.	Corvera CU	J Am Coll Surg	2005	2005-11-29			10.1016/j.jamcollsurg.2005.07.011	Excluded	Not relevant
16205513	Diagnostic and therapeutic endoscopic retrograde cholangiopancreatography in children: a large series report	Cheng CL, Fogel EL, Sherman S, McHenry L, Watkins JL, Croffie JM, Gupta SK, Fitzgerald JF, Lazzell-Pannell L, Schmidt S, Lehman GA.	J Pediatr Gastroenterol Nutr. 2005 Oct;41(4):445-53. doi: 10.1097/01.mpg.0000177311.81071.13.	Cheng CL	J Pediatr Gastroenterol Nutr	2005	2005-10-06			10.1097/01.mpg.0000177311.81071.13	Excluded	Not relevant
15879618	Role of auto-antibodies for the diagnosis of chronic cholestatic liver diseases	Terjung B, Spengler U.	Clin Rev Allergy Immunol. 2005 Apr;28(2):115-33. doi: 10.1385/CRIAI:28:2:115.	Terjung B	Clin Rev Allergy Immunol	2005	2005-05-10			10.1385/CRIAI:28:2:115	Excluded	Not relevant
15843086	Therapeutic ERCP in paediatric patients	Rocca R, Castellino F, Daperno M, Masoero G, Sostegni R, Ercole E, Lavagna A, Barbera C, Canavese F, Pera A.	Dig Liver Dis. 2005 May;37(5):357-62. doi: 10.1016/j.dld.2004.09.030.	Rocca R	Dig Liver Dis	2005	2005-04-22			10.1016/j.dld.2004.09.030	Excluded	Not relevant
16137797	[Autoimmune chronic active hepatitis: anatomoclinic's study of 50 patients]	Hakem D, Berrah A, Berkane S, Asselah H, Aït-Younes S, Asselah F, Salah S, Merriche S, Abbadi MC.	Rev Med Interne. 2005 Nov;26(11):858-65. doi: 10.1016/j.revmed.2005.07.009. Epub 2005 Aug 18.	Hakem D	Rev Med Interne	2005	2005-09-03			10.1016/j.revmed.2005.07.009	Excluded	Not relevant
16623017	Clinical characteristics of inflammatory bowel disease in Thailand: a 16 years review	Rerknimitr R, Chalapipat O, Kongkam P, Mb PK.	J Med Assoc Thai. 2005 Sep;88 Suppl 4:S129-33.	Rerknimitr R	J Med Assoc Thai	2005	2006-04-21				Excluded	Not relevant
15683424	Biliary disease after liver transplantation: the experience of the King Faisal Specialist Hospital and Research Center, Riyadh	Khuroo MS, Al Ashgar H, Khuroo NS, Khan MQ, Khalaf HA, Al-Sebayel M, El Din Hassan MG.	J Gastroenterol Hepatol. 2005 Feb;20(2):217-28. doi: 10.1111/j.1440-1746.2004.03490.x.	Khuroo MS	J Gastroenterol Hepatol	2005	2005-02-03			10.1111/j.1440-1746.2004.03490.x	Excluded	Not relevant
16550044	Sclerosing cholangitis	MacFaul GR, Chapman RW.	Curr Opin Gastroenterol. 2006 May;22(3):288-93. doi: 10.1097/01.mog.0000218966.78558.67.	MacFaul GR	Curr Opin Gastroenterol	2006	2006-03-22			10.1097/01.mog.0000218966.78558.67	Excluded	Not relevant
17062136	Primary sclerosing cholangitis	Worthington J, Chapman R.	Orphanet J Rare Dis. 2006 Oct 24;1:41. doi: 10.1186/1750-1172-1-41.	Worthington J	Orphanet J Rare Dis	2006	2006-10-26	PMC1636629		10.1186/1750-1172-1-41	Excluded	Not relevant/Review Article
16550034	Cholestasis and cholestatic syndromes	Rutherford AE, Pratt DS.	Curr Opin Gastroenterol. 2006 May;22(3):209-14. doi: 10.1097/01.mog.0000218956.63311.47.	Rutherford AE	Curr Opin Gastroenterol	2006	2006-03-22			10.1097/01.mog.0000218956.63311.47	Excluded	Not relevant/Review Article
16496231	Primary sclerosing cholangitis, inflammatory bowel disease, and colon cancer	Broomé U, Bergquist A.	Semin Liver Dis. 2006 Feb;26(1):31-41. doi: 10.1055/s-2006-933561.	Broomé U	Semin Liver Dis	2006	2006-02-24			10.1055/s-2006-933561	Excluded	Not relevant/Review Article
16496230	Primary sclerosing cholangitis: epidemiology, natural history, and prognosis	Levy C, Lindor KD.	Semin Liver Dis. 2006 Feb;26(1):22-30. doi: 10.1055/s-2006-933560.	Levy C	Semin Liver Dis	2006	2006-02-24			10.1055/s-2006-933560	Excluded	Not relevant/Review Article
16633106	Utility of bile duct brushings for the early detection of cholangiocarcinoma in patients with primary sclerosing cholangitis	Moff SL, Clark DP, Maitra A, Pandey A, Thuluvath PJ.	J Clin Gastroenterol. 2006 Apr;40(4):336-41. doi: 10.1097/01.mcg.0000210102.82241.de.	Moff SL	J Clin Gastroenterol	2006	2006-04-25			10.1097/01.mcg.0000210102.82241.de	Excluded	Not relevant
16410688	Prevention of colorectal cancer in inflammatory bowel disease: value of screening and 5-aminosalicylates	Munkholm P, Loftus EV Jr, Reinacher-Schick A, Kornbluth A, Mittmann U, Esendal B.	Digestion. 2006;73(1):11-9. doi: 10.1159/000090763. Epub 2006 Jan 10.	Munkholm P	Digestion	2006	2006-01-18			10.1159/000090763	Excluded	Not relevant
16917220	Incidence and prognosis of colorectal dysplasia in inflammatory bowel disease: a population-based study from Olmsted County, Minnesota	Jess T, Loftus EV Jr, Velayos FS, Harmsen WS, Zinsmeister AR, Smyrk TC, Tremaine WJ, Melton LJ 3rd, Munkholm P, Sandborn WJ.	Inflamm Bowel Dis. 2006 Aug;12(8):669-76. doi: 10.1097/00054725-200608000-00001.	Jess T	Inflamm Bowel Dis	2006	2006-08-19			10.1097/00054725-200608000-00001	Excluded	Lack of measurements
16534422	Risk factors for ulcerative colitis-associated colorectal cancer in a Hungarian cohort of patients with ulcerative colitis: results of a population-based study	Lakatos L, Mester G, Erdelyi Z, David G, Pandur T, Balogh M, Fischer S, Vargha P, Lakatos PL.	Inflamm Bowel Dis. 2006 Mar;12(3):205-11. doi: 10.1097/01.MIB.0000217770.21261.ce.	Lakatos L	Inflamm Bowel Dis	2006	2006-03-15			10.1097/01.MIB.0000217770.21261.ce	Excluded	Not relevant
16539874	Endoscopic treatment of biliary tract disease prior to orthotopic liver transplantation	Shrestha R, Grunkemeier DM.	Curr Treat Options Gastroenterol. 2006 Apr;9(2):133-44. doi: 10.1007/s11938-006-0032-5.	Shrestha R	Curr Treat Options Gastroenterol	2006	2006-03-17			10.1007/s11938-006-0032-5	Excluded	Not relevant
17120688	[Inflammatory bowel disease and colorectal cancer]	Hagymási K, Tulassay Z.	Orv Hetil. 2006 Oct 15;147(41):1977-82.	Hagymási K	Orv Hetil	2006	2006-11-24				Excluded	Not English
17290547	[Imported cryptococcal infection mimicking primary sclerosing cholangitis]	Benes Z, Koten J, Kabelková M, Benes J.	Klin Mikrobiol Infekc Lek. 2006 Dec;12(6):240-3.	Benes Z	Klin Mikrobiol Infekc Lek	2006	2007-02-13				Excluded	Not English
16496232	Primary sclerosing cholangitis and cholangiocarcinoma	Lazaridis KN, Gores GJ.	Semin Liver Dis. 2006 Feb;26(1):42-51. doi: 10.1055/s-2006-933562.	Lazaridis KN	Semin Liver Dis	2006	2006-02-24			10.1055/s-2006-933562	Excluded	Not relevant/Review Article
17139425	Causes and consequences of ischemic-type biliary lesions after liver transplantation	Buis CI, Hoekstra H, Verdonk RC, Porte RJ.	J Hepatobiliary Pancreat Surg. 2006;13(6):517-24. doi: 10.1007/s00534-005-1080-2. Epub 2006 Nov 30.	Buis CI	J Hepatobiliary Pancreat Surg	2006	2006-12-02			10.1007/s00534-005-1080-2	Excluded	Not relevant
17031826	Recurrence of autoimmune liver disease after liver transplantation: a systematic review	Gautam M, Cheruvattath R, Balan V.	Liver Transpl. 2006 Dec;12(12):1813-24. doi: 10.1002/lt.20910.	Gautam M	Liver Transpl	2006	2006-10-13			10.1002/lt.20910	Excluded	Not relevant
16842623	Six year disease free survival after liver transplantation in a patient with T3 gallbladder carcinoma: case presentation and review of the literature	Ortiz J, Reich D, Joon HB, Martinez O, Manzarbeitia C.	World J Surg Oncol. 2006 Jul 14;4:45. doi: 10.1186/1477-7819-4-45.	Ortiz J	World J Surg Oncol	2006	2006-07-18	PMC1540419		10.1186/1477-7819-4-45	Excluded	Not relevant
16515026	[Risk factors for ulcerative colitis associated colorectal cancers in a Hungarian cohort of ulcerative colitis patients]	Lakatos L, Mester G, Erdélyi Z, David G, Pandúr T, Balogh M, Fischer S, Vargha P, Lakatos PL.	Orv Hetil. 2006 Jan 29;147(4):175-81.	Lakatos L	Orv Hetil	2006	2006-03-07				Excluded	Not relevant
16437475	D-penicillamine for primary sclerosing cholangitis	Klingenberg SL, Chen W.	Cochrane Database Syst Rev. 2006 Jan 25;2006(1):CD004182. doi: 10.1002/14651858.CD004182.pub3.	Klingenberg SL	Cochrane Database Syst Rev	2006	2006-01-27	PMC8765342		10.1002/14651858.CD004182.pub3	Excluded	Not relevant
16426324	Surgical complications and long-term outcome of different biliary reconstructions in liver transplantation for primary sclerosing cholangitis-choledochoduodenostomy versus choledochojejunostomy	Schmitz V, Neumann UP, Puhl G, Tran ZV, Neuhaus P, Langrehr JM.	Am J Transplant. 2006 Feb;6(2):379-85. doi: 10.1111/j.1600-6143.2005.01173.x.	Schmitz V	Am J Transplant	2006	2006-01-24			10.1111/j.1600-6143.2005.01173.x	Excluded	Not relevant
16504713	Recurrence of primary sclerosing cholangitis in patients after liver transplantation	Ołdakowska-Jedynak U, Nowak M, Mucha K, Foroncewicz B, Nyckowski P, Zieniewicz K, Ziarkiewicz-Wróblewska B, Patkowski W, Górnicka B, Paczkowska A, Michałowicz B, Pilecki T, Pawlak J, Krawczyk M, Paczek L.	Transplant Proc. 2006 Jan-Feb;38(1):240-3. doi: 10.1016/j.transproceed.2005.12.026.	Ołdakowska-Jedynak U	Transplant Proc	2006	2006-03-01			10.1016/j.transproceed.2005.12.026	Excluded	Not relevant
16952745	Surgical approaches to cancer in patients who have inflammatory bowel disease	Stucchi AF, Aarons CB, Becker JM.	Gastroenterol Clin North Am. 2006 Sep;35(3):641-73. doi: 10.1016/j.gtc.2006.07.009.	Stucchi AF	Gastroenterol Clin North Am	2006	2006-09-06			10.1016/j.gtc.2006.07.009	Excluded	Not relevant
16496326	Increased prevalence of primary biliary cirrhosis near Superfund toxic waste sites	Ala A, Stanca CM, Bu-Ghanim M, Ahmado I, Branch AD, Schiano TD, Odin JA, Bach N.	Hepatology. 2006 Mar;43(3):525-31. doi: 10.1002/hep.21076.	Ala A	Hepatology	2006	2006-02-24			10.1002/hep.21076	Excluded	Not relevant
16771963	Recurrence of diseases following orthotopic liver transplantation	Kotlyar DS, Campbell MS, Reddy KR.	Am J Gastroenterol. 2006 Jun;101(6):1370-8. doi: 10.1111/j.1572-0241.2006.00586.x.	Kotlyar DS	Am J Gastroenterol	2006	2006-06-15			10.1111/j.1572-0241.2006.00586.x	Excluded	Not relevant
16871565	Liver biopsy interpretation for causes of late liver allograft dysfunction	Banff Working Group; Demetris AJ, Adeyi O, Bellamy CO, Clouston A, Charlotte F, Czaja A, Daskal I, El-Monayeri MS, Fontes P, Fung J, Gridelli B, Guido M, Haga H, Hart J, Honsova E, Hubscher S, Itoh T, Jhala N, Jungmann P, Khettry U, Lassman C, Ligato S, Lunz JG 3rd, Marcos A, Minervini MI, Mölne J, Nalesnik M, Nasser I, Neil D, Ochoa E, Pappo O, Randhawa P, Reinholt FP, Ruiz P, Sebagh M, Spada M,…	Hepatology. 2006 Aug;44(2):489-501. doi: 10.1002/hep.21280.	Banff Working Group	Hepatology	2006	2006-07-28			10.1002/hep.21280	Excluded	Not relevant
16802521	[Chronic inflammatory bowel disease and cardiovascular complications]	Rellecke P, Strauer BE.	Med Klin (Munich). 2006 Mar 22;101 Suppl 1:56-60.	Rellecke P	Med Klin (Munich)	2006	2006-06-29				Excluded	Not English
16901385	Colorectal cancer in inflammatory bowel disease: molecular and clinical considerations	Rubin DT, Parekh N.	Curr Treat Options Gastroenterol. 2006 Jun;9(3):211-20. doi: 10.1007/s11938-006-0040-5.	Rubin DT	Curr Treat Options Gastroenterol	2006	2006-08-12			10.1007/s11938-006-0040-5	Excluded	Not relevant
16790037	Five cases of de novo inflammatory bowel disease after orthotopic liver transplantation	Wörns MA, Lohse AW, Neurath MF, Croxford A, Otto G, Kreft A, Galle PR, Kanzler S.	Am J Gastroenterol. 2006 Aug;101(8):1931-7. doi: 10.1111/j.1572-0241.2006.00624.x. Epub 2006 Jun 22.	Wörns MA	Am J Gastroenterol	2006	2006-06-23			10.1111/j.1572-0241.2006.00624.x	Excluded	Not relevant
16393623	[Predictive factors for portal hypertension in patients with primary sclerosing cholangitis]	Zapata-Colindres JC, Montaño-Loza A, Zepeda-Gómez S, Uscanga L.	Gastroenterol Hepatol. 2006 Jan;29(1):7-10. doi: 10.1157/13083246.	Zapata-Colindres JC	Gastroenterol Hepatol	2006	2006-01-06			10.1157/13083246	Excluded	Not English
16500150	Presence of high avidity anticardiolipin antibodies in patients with autoimmune cholestatic liver diseases	Zachou K, Liaskos C, Rigopoulou E, Gabeta S, Papamichalis P, Gatselis N, Georgiadou S, Dalekos GN.	Clin Immunol. 2006 May;119(2):203-12. doi: 10.1016/j.clim.2006.01.002. Epub 2006 Feb 24.	Zachou K	Clin Immunol	2006	2006-02-28			10.1016/j.clim.2006.01.002	Excluded	Not relevant
16762617	Predictive and protective factors associated with colorectal cancer in ulcerative colitis: A case-control study	Velayos FS, Loftus EV Jr, Jess T, Harmsen WS, Bida J, Zinsmeister AR, Tremaine WJ, Sandborn WJ.	Gastroenterology. 2006 Jun;130(7):1941-9. doi: 10.1053/j.gastro.2006.03.028.	Velayos FS	Gastroenterology	2006	2006-06-10			10.1053/j.gastro.2006.03.028	Excluded	Not relevant
16771949	Increasing incidences of inflammatory bowel disease and decreasing surgery rates in Copenhagen City and County, 2003-2005: a population-based study from the Danish Crohn colitis database	Vind I, Riis L, Jess T, Knudsen E, Pedersen N, Elkjaer M, Bak Andersen I, Wewer V, Nørregaard P, Moesgaard F, Bendtsen F, Munkholm P; DCCD study group.	Am J Gastroenterol. 2006 Jun;101(6):1274-82. doi: 10.1111/j.1572-0241.2006.00552.x.	Vind I	Am J Gastroenterol	2006	2006-06-15			10.1111/j.1572-0241.2006.00552.x	Excluded	Lack of measurements
16686766	Inflammatory bowel disease after liver transplantation: risk factors for recurrence and de novo disease	Verdonk RC, Dijkstra G, Haagsma EB, Shostrom VK, Van den Berg AP, Kleibeuker JH, Langnas AN, Sudan DL.	Am J Transplant. 2006 Jun;6(6):1422-9. doi: 10.1111/j.1600-6143.2006.01333.x.	Verdonk RC	Am J Transplant	2006	2006-05-12			10.1111/j.1600-6143.2006.01333.x	Excluded	Not relevant
17139424	Intrahepatic biliary strictures after liver transplantation	Nishida S, Nakamura N, Kadono J, Komokata T, Sakata R, Madariaga JR, Tzakis AG.	J Hepatobiliary Pancreat Surg. 2006;13(6):511-6. doi: 10.1007/s00534-005-1081-1. Epub 2006 Nov 30.	Nishida S	J Hepatobiliary Pancreat Surg	2006	2006-12-02			10.1007/s00534-005-1081-1	Excluded	Not relevant
16826796	Wound healing in the biliary tree of liver allografts	Demetris AJ, Fontes P, Lunz JG 3rd, Specht S, Murase N, Marcos A.	Cell Transplant. 2006;15 Suppl 1:S57-65. doi: 10.3727/000000006783982386.	Demetris AJ	Cell Transplant	2006	2006-07-11			10.3727/000000006783982386	Excluded	Not relevant
16628698	Immune thrombocytopenic purpura following liver transplantation: a case series and review of the literature	Taylor RM, Bockenstedt P, Su GL, Marrero JA, Pellitier SM, Fontana RJ.	Liver Transpl. 2006 May;12(5):781-91. doi: 10.1002/lt.20715.	Taylor RM	Liver Transpl	2006	2006-04-22			10.1002/lt.20715	Excluded	Not relevant
16968488	De novo malignancies following liver transplantation: a case-control study with long-term follow-up	Yao FY, Gautam M, Palese C, Rebres R, Terrault N, Roberts JP, Peters MG.	Clin Transplant. 2006 Sep-Oct;20(5):617-23. doi: 10.1111/j.1399-0012.2006.00527.x.	Yao FY	Clin Transplant	2006	2006-09-14	PMC4050657	NIHMS582178	10.1111/j.1399-0012.2006.00527.x	Excluded	Not relevant
16933236	Bone mineral density before and after OLT: long-term follow-up and predictive factors	Guichelaar MM, Kendall R, Malinchoc M, Hay JE.	Liver Transpl. 2006 Sep;12(9):1390-402. doi: 10.1002/lt.20874.	Guichelaar MM	Liver Transpl	2006	2006-08-26			10.1002/lt.20874	Excluded	Not relevant
16633109	Chemotherapy-induced sclerosing cholangitis: long-term response to endoscopic therapy	Alazmi WM, McHenry L, Watkins JL, Fogel EL, Schmidt S, Sherman S, Lehman GL.	J Clin Gastroenterol. 2006 Apr;40(4):353-7. doi: 10.1097/01.mcg.0000210098.28876.66.	Alazmi WM	J Clin Gastroenterol	2006	2006-04-25			10.1097/01.mcg.0000210098.28876.66	Excluded	Not relevant
17051446	Approaches to liver biopsy techniques--revisited	Strassburg CP, Manns MP.	Semin Liver Dis. 2006 Nov;26(4):318-27. doi: 10.1055/s-2006-951599.	Strassburg CP	Semin Liver Dis	2006	2006-10-20			10.1055/s-2006-951599	Excluded	Not relevant
16617729	[Intestinal complications and extraintestinal manifestations in children with inflammatory bowel disease]	Stawarski A, Iwańczak B, Krzesiek E, Iwańczak F.	Pol Merkur Lekarski. 2006 Jan;20(115):22-5.	Stawarski A	Pol Merkur Lekarski	2006	2006-04-19				Excluded	Not English
17414848	Sclerosing cholangitis	Maggs JR, Chapman RW.	Curr Opin Gastroenterol. 2007 May;23(3):310-6. doi: 10.1097/MOG.0b013e32805867e6.	Maggs JR	Curr Opin Gastroenterol	2007	2007-04-07			10.1097/MOG.0b013e32805867e6	Excluded	Not relevant/Review Article
17440311	Primary sclerosing cholangitis	Geonzon-Gonzales MR.	Gastroenterol Nurs. 2007 Mar-Apr;30(2):102-5; quiz 105-7. doi: 10.1097/01.SGA.0000267929.62298.64.	Geonzon-Gonzales MR	Gastroenterol Nurs	2007	2007-04-19			10.1097/01.SGA.0000267929.62298.64	Excluded	Not relevant/Review Article
17414847	Pediatric hepatobiliary disease	Lee CK, Jonas MM.	Curr Opin Gastroenterol. 2007 May;23(3):306-9. doi: 10.1097/MOG.0b013e32805b716d.	Lee CK	Curr Opin Gastroenterol	2007	2007-04-07			10.1097/MOG.0b013e32805b716d	Excluded	Not relevant/Review Article
17907284	Genetic epidemiology of primary sclerosing cholangitis	Karlsen TH, Schrumpf E, Boberg KM.	World J Gastroenterol. 2007 Nov 7;13(41):5421-31. doi: 10.3748/wjg.v13.i41.5421.	Karlsen TH	World J Gastroenterol	2007	2007-10-02	PMC4171275		10.3748/wjg.v13.i41.5421	Excluded	Not relevant/Review Article
17691949	Current treatments of primary sclerosing cholangitis	Vacca M, Krawczyk M, Petruzzelli M, Sasso RC, van Erpecum KJ, Palasciano G, van Berge-Henegouwen GP, Moschetta A, Portincasa P.	Curr Med Chem. 2007;14(19):2081-94. doi: 10.2174/092986707781368388.	Vacca M	Curr Med Chem	2007	2007-08-19			10.2174/092986707781368388	Excluded	Not relevant/Review Article
17399846	Depression in patients with primary biliary cirrhosis and primary sclerosing cholangitis	van Os E, van den Broek WW, Mulder PG, ter Borg PC, Bruijn JA, van Buuren HR.	J Hepatol. 2007 Jun;46(6):1099-103. doi: 10.1016/j.jhep.2007.01.036. Epub 2007 Mar 2.	van Os E	J Hepatol	2007	2007-04-03			10.1016/j.jhep.2007.01.036	Excluded	Not relevant/Review Article
17489059	The incidence of cholangiocarcinoma in primary sclerosing cholangitis after long-time treatment with ursodeoxycholic acid	Rudolph G, Kloeters-Plachky P, Rost D, Stiehl A.	Eur J Gastroenterol Hepatol. 2007 Jun;19(6):487-91. doi: 10.1097/MEG.0b013e3281108068.	Rudolph G	Eur J Gastroenterol Hepatol	2007	2007-05-10			10.1097/MEG.0b013e3281108068	Excluded	Lack of measurements
17313496	The burden of large and small duct primary sclerosing cholangitis in adults and children: a population-based analysis	Kaplan GG, Laupland KB, Butzner D, Urbanski SJ, Lee SS.	Am J Gastroenterol. 2007 May;102(5):1042-9. doi: 10.1111/j.1572-0241.2007.01103.x. Epub 2007 Feb 21.	Kaplan GG	Am J Gastroenterol	2007	2007-02-23			10.1111/j.1572-0241.2007.01103.x	Included	-
18081648	Review article: The relevance of surveillance endoscopy in long-lasting inflammatory bowel disease	Vleggaar FP, Lutgens MW, Claessen MM.	Aliment Pharmacol Ther. 2007 Dec;26 Suppl 2:47-52. doi: 10.1111/j.1365-2036.2007.03487.x.	Vleggaar FP	Aliment Pharmacol Ther	2007	2008-01-08			10.1111/j.1365-2036.2007.03487.x	Excluded	Not relevant/Review Article
17600816	Population-based analysis of practices and costs of surveillance for colonic dysplasia in patients with primary sclerosing cholangitis and colitis	Kaplan GG, Heitman SJ, Hilsden RJ, Urbanski S, Myers RP, Lee SS, Burak KW, Swain M, Panaccione R.	Inflamm Bowel Dis. 2007 Nov;13(11):1401-7. doi: 10.1002/ibd.20204.	Kaplan GG	Inflamm Bowel Dis	2007	2007-06-30			10.1002/ibd.20204	Excluded	Focused on specific populations
17912190	Hepatocellular carcinoma complicating primary sclerosing cholangitis in Crohn's disease. A case report	Demarchi B, Bresso F, Novero D, Palestro G, Sapone N, Pellicano R, Bonardi R, Smedile A, Rizzetto M, Astegiano M.	Minerva Gastroenterol Dietol. 2007 Sep;53(3):279-83.	Demarchi B	Minerva Gastroenterol Dietol	2007	2007-10-04				Excluded	Case Report
17768478	Isolated nail lichen planus with primary sclerosing cholangitis in a child	Al-Ajroush N, Al-Khenaizan S.	Saudi Med J. 2007 Sep;28(9):1441-2.	Al-Ajroush N	Saudi Med J	2007	2007-09-05				Excluded	Not relevant
17488925	An inverse relationship between autoimmune liver diseases and Strongyloides stercoralis infection	Aoyama H, Hirata T, Sakugawa H, Watanabe T, Miyagi S, Maeshiro T, Chinen T, Kawane M, Zaha O, Nakayoshi T, Kinjo F, Fujita J.	Am J Trop Med Hyg. 2007 May;76(5):972-6.	Aoyama H	Am J Trop Med Hyg	2007	2007-05-10				Excluded	Not relevant
17391626	Treatment of primary sclerosing cholangitis	Rost D, Kulaksiz H, Stiehl A.	Curr Treat Options Gastroenterol. 2007 Apr;10(2):111-9. doi: 10.1007/s11938-007-0063-6.	Rost D	Curr Treat Options Gastroenterol	2007	2007-03-30			10.1007/s11938-007-0063-6	Excluded	Not relevant/Review Article
17433022	Cholangiocarcinoma in young individuals with and without primary sclerosing cholangitis	Björnsson E, Angulo P.	Am J Gastroenterol. 2007 Aug;102(8):1677-82. doi: 10.1111/j.1572-0241.2007.01220.x. Epub 2007 Apr 13.	Björnsson E	Am J Gastroenterol	2007	2007-04-17			10.1111/j.1572-0241.2007.01220.x	Excluded	Not relevant
17827953	Carcinogenesis in inflammatory bowel disease	Herszenyi L, Miheller P, Tulassay Z.	Dig Dis. 2007;25(3):267-9. doi: 10.1159/000103898.	Herszenyi L	Dig Dis	2007	2007-09-11			10.1159/000103898	Excluded	Not relevant
17431781	Incidence, diagnosis, and therapy of cholangiocarcinoma in patients with primary sclerosing cholangitis	Fevery J, Verslype C, Lai G, Aerts R, Van Steenbergen W.	Dig Dis Sci. 2007 Nov;52(11):3123-35. doi: 10.1007/s10620-006-9681-4. Epub 2007 Apr 12.	Fevery J	Dig Dis Sci	2007	2007-04-14			10.1007/s10620-006-9681-4	Excluded	Lack of measurements
17679190	The first reported case of lichen planus following inactivated influenza vaccination	Akay BN, Arslan A, Cekirge S, Erkin G, Anadolu-Brasie R.	J Drugs Dermatol. 2007 May;6(5):536-8.	Akay BN	J Drugs Dermatol	2007	2007-08-08				Excluded	Case Report
17719933	Primary sclerosing cholangitis in childhood is associated with abnormalities in cystic fibrosis-mediated chloride channel function	Pall H, Zielenski J, Jonas MM, DaSilva DA, Potvin KM, Yuan XW, Huang Q, Freedman SD.	J Pediatr. 2007 Sep;151(3):255-9. doi: 10.1016/j.jpeds.2007.03.062. Epub 2007 Jul 24.	Pall H	J Pediatr	2007	2007-08-28			10.1016/j.jpeds.2007.03.062	Excluded	Focused on specific populations
17491498	Hepatology outpatient service provision in secondary care: a study of liver disease incidence and resource costs	Whalley S, Puvanachandra P, Desai A, Kennedy H.	Clin Med (Lond). 2007 Apr;7(2):119-24. doi: 10.7861/clinmedicine.7-2-119.	Whalley S	Clin Med (Lond)	2007	2007-05-12	PMC4951824		10.7861/clinmedicine.7-2-119	Excluded	Lack of measurements
17969053	The liver in celiac disease	Rubio-Tapia A, Murray JA.	Hepatology. 2007 Nov;46(5):1650-8. doi: 10.1002/hep.21949.	Rubio-Tapia A	Hepatology	2007	2007-10-31			10.1002/hep.21949	Excluded	Not relevant/Review Article
17625428	Risk factors for cholangiocarcinoma	Ben-Menachem T.	Eur J Gastroenterol Hepatol. 2007 Aug;19(8):615-7. doi: 10.1097/MEG.0b013e328224b935.	Ben-Menachem T	Eur J Gastroenterol Hepatol	2007	2007-07-13			10.1097/MEG.0b013e328224b935	Excluded	Not relevant/Review Article
17252303	Unusual cases of acute cholecystitis and cholangitis: Tokyo Guidelines	Yasuda H, Takada T, Kawarada Y, Nimura Y, Hirata K, Kimura Y, Wada K, Miura F, Hirota M, Mayumi T, Yoshida M, Nagino M, Yamashita Y, Hilvano SC, Kim SW.	J Hepatobiliary Pancreat Surg. 2007;14(1):98-113. doi: 10.1007/s00534-006-1162-9. Epub 2007 Jan 30.	Yasuda H	J Hepatobiliary Pancreat Surg	2007	2007-01-26	PMC2784504		10.1007/s00534-006-1162-9	Excluded	Guidelines
17654700	Fractures and avascular necrosis before and after orthotopic liver transplantation: long-term follow-up and predictive factors	Guichelaar MM, Schmoll J, Malinchoc M, Hay JE.	Hepatology. 2007 Oct;46(4):1198-207. doi: 10.1002/hep.21805.	Guichelaar MM	Hepatology	2007	2007-07-27			10.1002/hep.21805	Excluded	Not relevant
17527079	Prevalence and risk factors for gallbladder neoplasia in patients with primary sclerosing cholangitis: evidence for a metaplasia-dysplasia-carcinoma sequence	Lewis JT, Talwalkar JA, Rosen CB, Smyrk TC, Abraham SC.	Am J Surg Pathol. 2007 Jun;31(6):907-13. doi: 10.1097/01.pas.0000213435.99492.8a.	Lewis JT	Am J Surg Pathol	2007	2007-05-29			10.1097/01.pas.0000213435.99492.8a	Excluded	Focused on specific populations
17538969	Population prevalence and symptom associations of autonomic dysfunction in primary biliary cirrhosis	Newton JL, Hudson M, Tachtatzis P, Sutcliffe K, Pairman J, Burt JA, Jones DE.	Hepatology. 2007 Jun;45(6):1496-505. doi: 10.1002/hep.21609.	Newton JL	Hepatology	2007	2007-06-01			10.1002/hep.21609	Excluded	Not relevant
17912186	Pathogenesis and clinical approach to extraintestinal manifestations of inflammatory bowel disease	Agrawal D, Rukkannagari S, Kethu S.	Minerva Gastroenterol Dietol. 2007 Sep;53(3):233-48.	Agrawal D	Minerva Gastroenterol Dietol	2007	2007-10-04				Excluded	Not relevant
17767467	Antibodies to SS-A/Ro-52kD and centromere in autoimmune liver disease: a clue to diagnosis and prognosis of primary biliary cirrhosis	Granito A, Muratori P, Muratori L, Pappas G, Cassani F, Worthington J, Ferri S, Quarneti C, Cipriano V, de Molo C, Lenzi M, Chapman RW, Bianchi FB.	Aliment Pharmacol Ther. 2007 Sep 15;26(6):831-8. doi: 10.1111/j.1365-2036.2007.03433.x.	Granito A	Aliment Pharmacol Ther	2007	2007-09-05			10.1111/j.1365-2036.2007.03433.x	Excluded	Not relevant
17623034	Spectrum of autoimmune liver diseases in western India	Amarapurkar DN, Patel ND.	J Gastroenterol Hepatol. 2007 Dec;22(12):2112-7. doi: 10.1111/j.1440-1746.2007.05048.x. Epub 2007 Jul 9.	Amarapurkar DN	J Gastroenterol Hepatol	2007	2007-07-12			10.1111/j.1440-1746.2007.05048.x	Excluded	Lack of measurements
17100965	Abnormal hepatic biochemistries in patients with inflammatory bowel disease	Mendes FD, Levy C, Enders FB, Loftus EV Jr, Angulo P, Lindor KD.	Am J Gastroenterol. 2007 Feb;102(2):344-50. doi: 10.1111/j.1572-0241.2006.00947.x. Epub 2006 Nov 13.	Mendes FD	Am J Gastroenterol	2007	2006-11-15			10.1111/j.1572-0241.2006.00947.x	Excluded	Focused on specific populations
17337259	Adult to adult living-related liver transplant: report on an initial experience in Italy	Gruttadauria S, Marsh JW, Cintorino D, Biondo D, Luca A, Arcadipane A, Vizzini G, Volpes R, Marcos A, Gridelli B.	Dig Liver Dis. 2007 Apr;39(4):342-50. doi: 10.1016/j.dld.2007.01.006. Epub 2007 Mar 6.	Gruttadauria S	Dig Liver Dis	2007	2007-03-06			10.1016/j.dld.2007.01.006	Excluded	Not relevant
17711488	Demonstration of autoantibodies to recombinant human sulphite oxidase in patients with chronic liver disorders and analysis of their clinical relevance	Preuss B, Berg C, Altenberend F, Gregor M, Stevanovic S, Klein R.	Clin Exp Immunol. 2007 Nov;150(2):312-21. doi: 10.1111/j.1365-2249.2007.03482.x. Epub 2007 Aug 17.	Preuss B	Clin Exp Immunol	2007	2007-08-23	PMC2219346		10.1111/j.1365-2249.2007.03482.x	Excluded	Not relevant
17415347	Endoscopic frontiers in the field of hepatology	Clarke J, Thuluvath PJ.	Minerva Gastroenterol Dietol. 2007 Mar;53(1):101-9.	Clarke J	Minerva Gastroenterol Dietol	2007	2007-04-07				Excluded	Not relevant
17370332	Cirrhosis after orthotopic liver transplantation in the absence of primary disease recurrence	Seyam M, Neuberger JM, Gunson BK, Hübscher SG.	Liver Transpl. 2007 Jul;13(7):966-74. doi: 10.1002/lt.21060.	Seyam M	Liver Transpl	2007	2007-03-21			10.1002/lt.21060	Excluded	Not relevant/Review Article
18992601	Primary sclerosing cholangitis	Gordon FD.	Surg Clin North Am. 2008 Dec;88(6):1385-407, x. doi: 10.1016/j.suc.2008.07.010.	Gordon FD	Surg Clin North Am	2008	2008-11-11			10.1016/j.suc.2008.07.010	Excluded	Review Article
17957439	Sclerosing cholangitis epidemiology and etiology	Lazaridis KN.	J Gastrointest Surg. 2008 Mar;12(3):417-9. doi: 10.1007/s11605-007-0344-3. Epub 2007 Oct 24.	Lazaridis KN	J Gastrointest Surg	2008	2007-10-25			10.1007/s11605-007-0344-3	Excluded	Review Article
18609700	Autoantibodies in primary sclerosing cholangitis	Hov JR, Boberg KM, Karlsen TH.	World J Gastroenterol. 2008 Jun 28;14(24):3781-91. doi: 10.3748/wjg.14.3781.	Hov JR	World J Gastroenterol	2008	2008-07-09	PMC2721433		10.3748/wjg.14.3781	Excluded	Review Article
18508979	Chemoprevention and screening in primary sclerosing cholangitis	Kitiyakara T, Chapman RW.	Postgrad Med J. 2008 May;84(991):228-37. doi: 10.1136/pgmj.2007.064592.	Kitiyakara T	Postgrad Med J	2008	2008-05-30			10.1136/pgmj.2007.064592	Excluded	Review Article
18408468	An update on primary sclerosing cholangitis	Maggs JR, Chapman RW.	Curr Opin Gastroenterol. 2008 May;24(3):377-83. doi: 10.1097/MOG.0b013e3282f9e239.	Maggs JR	Curr Opin Gastroenterol	2008	2008-04-15			10.1097/MOG.0b013e3282f9e239	Excluded	Review Article
18304683	The challenges in primary sclerosing cholangitis--aetiopathogenesis, autoimmunity, management and malignancy	Weismüller TJ, Wedemeyer J, Kubicka S, Strassburg CP, Manns MP.	J Hepatol. 2008;48 Suppl 1:S38-57. doi: 10.1016/j.jhep.2008.01.020. Epub 2008 Feb 11.	Weismüller TJ	J Hepatol	2008	2008-02-29			10.1016/j.jhep.2008.01.020	Excluded	Review Article
18433916	Incidence and mortality of primary sclerosing cholangitis in the UK: a population-based cohort study	Card TR, Solaymani-Dodaran M, West J.	J Hepatol. 2008 Jun;48(6):939-44. doi: 10.1016/j.jhep.2008.02.017. Epub 2008 Mar 31.	Card TR	J Hepatol	2008	2008-04-25			10.1016/j.jhep.2008.02.017	Included	-
18200660	Cancer in inflammatory bowel disease	Xie J, Itzkowitz SH.	World J Gastroenterol. 2008 Jan 21;14(3):378-89. doi: 10.3748/wjg.14.378.	Xie J	World J Gastroenterol	2008	2008-01-18	PMC2679126		10.3748/wjg.14.378	Excluded	Review Article
19086963	An update on the epidemiology of inflammatory bowel disease in Asia	Thia KT, Loftus EV Jr, Sandborn WJ, Yang SK.	Am J Gastroenterol. 2008 Dec;103(12):3167-82. doi: 10.1111/j.1572-0241.2008.02158.x.	Thia KT	Am J Gastroenterol	2008	2008-12-18			10.1111/j.1572-0241.2008.02158.x	Excluded	Inadequate data reported
18387381	Severe complications of inflammatory bowel disease	Marrero F, Qadeer MA, Lashner BA.	Med Clin North Am. 2008 May;92(3):671-86, ix. doi: 10.1016/j.mcna.2007.12.002.	Marrero F	Med Clin North Am	2008	2008-04-05			10.1016/j.mcna.2007.12.002	Excluded	Not relevant
18508363	Current diagnosis and management of primary sclerosing cholangitis	Tischendorf JJ, Geier A, Trautwein C.	Liver Transpl. 2008 Jun;14(6):735-46. doi: 10.1002/lt.21456.	Tischendorf JJ	Liver Transpl	2008	2008-05-30			10.1002/lt.21456	Excluded	Review Article
18461651	Colorectal cancer and dysplasia in inflammatory bowel disease	Zisman TL, Rubin DT.	World J Gastroenterol. 2008 May 7;14(17):2662-9. doi: 10.3748/wjg.14.2662.	Zisman TL	World J Gastroenterol	2008	2008-05-08	PMC2709054		10.3748/wjg.14.2662	Excluded	Not relevant
18773067	Staging cholangiocarcinoma by cholangioscopy	Nimura Y.	HPB (Oxford). 2008;10(2):113-5. doi: 10.1080/13651820801992658.	Nimura Y	HPB (Oxford)	2008	2008-09-06	PMC2504388		10.1080/13651820801992658	Excluded	Not relevant
18209589	Cholangiocarcinoma: natural history, treatment, and strategies for surveillance in high-risk patients	Yachimski P, Pratt DS.	J Clin Gastroenterol. 2008 Feb;42(2):178-90. doi: 10.1097/MCG.0b013e31806daf89.	Yachimski P	J Clin Gastroenterol	2008	2008-01-23			10.1097/MCG.0b013e31806daf89	Excluded	Not relevant
18236392	Clinically recurrent primary sclerosing cholangitis following liver transplantation: a time course	Campsen J, Zimmerman MA, Trotter JF, Wachs M, Bak T, Steinberg T, Kam I.	Liver Transpl. 2008 Feb;14(2):181-5. doi: 10.1002/lt.21313.	Campsen J	Liver Transpl	2008	2008-02-01			10.1002/lt.21313	Excluded	Not relevant
18609676	Risk for colorectal cancer in ulcerative colitis: changes, causes and management strategies	Lakatos PL, Lakatos L.	World J Gastroenterol. 2008 Jul 7;14(25):3937-47. doi: 10.3748/wjg.14.3937.	Lakatos PL	World J Gastroenterol	2008	2008-07-09	PMC2725331		10.3748/wjg.14.3937	Excluded	Not relevant
18533354	Prevalence of primary sclerosing cholangitis in patients with ulcerative colitis and the risk of developing malignancies. A large prospective study	Terg R, Sambuelli A, Coronel E, Mazzuco J, Cartier M, Negreira S, Muñoz A, Gil A, Miguez C, Huernos S, Romero G, Goncalvez S, Levi D, Abecasis R.	Acta Gastroenterol Latinoam. 2008 Mar;38(1):26-33.	Terg R	Acta Gastroenterol Latinoam	2008	2008-06-07				Excluded	Focused on specific populations
18650194	Incidence and management of colorectal cancer in liver transplant recipients	Nishihori T, Strazzabosco M, Saif MW.	Clin Colorectal Cancer. 2008 Jul;7(4):260-6. doi: 10.3816/CCC.2008.n.033.	Nishihori T	Clin Colorectal Cancer	2008	2008-07-25	PMC3755274	NIHMS493105	10.3816/CCC.2008.n.033	Excluded	Not relevant
18253951	Prevalence of primary sclerosing cholangitis in ulcerative colitis patients undergoing proctocolectomy and ileal pouch-anal anastomosis	Lepistö A, Kärkkäinen P, Järvinen HJ.	Inflamm Bowel Dis. 2008 Jun;14(6):775-9. doi: 10.1002/ibd.20384.	Lepistö A	Inflamm Bowel Dis	2008	2008-02-07			10.1002/ibd.20384	Excluded	Focused on specific populations
18446034	Cholangiocarcinoma complicating primary sclerosing cholangitis: a 24-year experience	Morris-Stiff G, Bhati C, Olliff S, Hübscher S, Gunson B, Mayer D, Mirza D, Buckels J, Bramhall SR.	Dig Surg. 2008;25(2):126-32. doi: 10.1159/000128169. Epub 2008 Apr 29.	Morris-Stiff G	Dig Surg	2008	2008-05-01			10.1159/000128169	Excluded	Focused on specific populations/Lack of measurements
20485613	Colorectal cancer in inflammatory bowel disease	Potack J, Itzkowitz SH.	Gut Liver. 2008 Sep;2(2):61-73. doi: 10.5009/gnl.2008.2.2.61. Epub 2008 Sep 30.	Potack J	Gut Liver	2008	2010-05-21	PMC2871581		10.5009/gnl.2008.2.2.61	Excluded	Not relevant
18493208	Early onset of ulcerative colitis: long-term follow-up with special reference to colorectal cancer and primary sclerosing cholangitis	Lindberg J, Stenling R, Palmqvist R, Rutegård J.	J Pediatr Gastroenterol Nutr. 2008 May;46(5):534-8. doi: 10.1097/MPG.0b013e31815a98ef.	Lindberg J	J Pediatr Gastroenterol Nutr	2008	2008-05-22			10.1097/MPG.0b013e31815a98ef	Excluded	Not relevant
18382859	Pathogenic role of environmental toxins in immune-mediated liver diseases	Stanca CM, Babar J, Singal V, Ozdenerol E, Odin JA.	J Immunotoxicol. 2008 Jan;5(1):59-68. doi: 10.1080/15476910802019086.	Stanca CM	J Immunotoxicol	2008	2008-04-03			10.1080/15476910802019086	Excluded	Not relevant
18773060	Epidemiology, risk factors, and pathogenesis of cholangiocarcinoma	Khan SA, Toledano MB, Taylor-Robinson SD.	HPB (Oxford). 2008;10(2):77-82. doi: 10.1080/13651820801992641.	Khan SA	HPB (Oxford)	2008	2008-09-06	PMC2504381		10.1080/13651820801992641	Excluded	Not relevant
19157380	[Clinical course of inflammatory bowel disease in patients transplanted for primary sclerosing cholangitis]	Villamil A, De Paula JA, Galdame O, Piccioni H, Ciardullo M, De Santibañes E, Gadano A.	Acta Gastroenterol Latinoam. 2008 Dec;38(4):252-9.	Villamil A	Acta Gastroenterol Latinoam	2008	2009-01-23				Excluded	Not English
19091246	[Fungal liver abscesses in a patient with primary sclerosing cholangitis and Crohn's disease]	Melero JL, Bastida G, Yago M, Nevárez A, Nos P, Ponce J.	Gastroenterol Hepatol. 2008 Nov;31(9):576-9. doi: 10.1157/13128297.	Melero JL	Gastroenterol Hepatol	2008	2008-12-19			10.1157/13128297	Excluded	Not English
18809168	Type II gall bladder perforation with abdominal wall abscess in a cirrhotic patient: case report and review of the literature	Aljiffry M, Walsh M, Peltekian K, Molinari M.	J Surg Educ. 2008 Sep-Oct;65(5):367-71. doi: 10.1016/j.jsurg.2008.07.004.	Aljiffry M	J Surg Educ	2008	2008-09-24			10.1016/j.jsurg.2008.07.004	Excluded	Case Report
18200655	What's new in inflammatory bowel disease in 2008?	Baumgart DC.	World J Gastroenterol. 2008 Jan 21;14(3):329-30. doi: 10.3748/wjg.14.329.	Baumgart DC	World J Gastroenterol	2008	2008-01-18	PMC2679121		10.3748/wjg.14.329	Excluded	Review Article
18471705	Primary sclerosing cholangitis: role of extrahepatic biliary resection	Pawlik TM, Olbrecht VA, Pitt HA, Gleisner AL, Choti MA, Schulick RD, Cameron JL.	J Am Coll Surg. 2008 May;206(5):822-30; discussion 830-2. doi: 10.1016/j.jamcollsurg.2007.12.015. Epub 2008 Mar 4.	Pawlik TM	J Am Coll Surg	2008	2008-05-13			10.1016/j.jamcollsurg.2007.12.015	Excluded	Review Article
19666275	[Primary sclerosing cholangitis of small ducts, associated with eosinophilic gastroenteritis. Case report and literature review.]	González-Huezo MS, Ruiz-Mejía R, Rosales-Solís AA, Carrillo-Ponce CS.	Rev Gastroenterol Mex. 2008;73(4):242-6.	González-Huezo MS	Rev Gastroenterol Mex	2008	2009-08-12				Excluded	Case Report
18200656	Primary sclerosing cholangitis, autoimmune hepatitis and overlap syndromes in inflammatory bowel disease	Saich R, Chapman R.	World J Gastroenterol. 2008 Jan 21;14(3):331-7. doi: 10.3748/wjg.14.331.	Saich R	World J Gastroenterol	2008	2008-01-18	PMC2679122		10.3748/wjg.14.331	Excluded	Review Article
18483680	[Cholangiocarcinoma]	Burgos San Juan L.	Rev Med Chil. 2008 Feb;136(2):240-8. Epub 2008 May 7.	Burgos San Juan L	Rev Med Chil	2008	2008-05-17				Excluded	Not English
18031477	Epigenetic DNA hypermethylation in cholangiocarcinoma: potential roles in pathogenesis, diagnosis and identification of treatment targets	Sandhu DS, Shire AM, Roberts LR.	Liver Int. 2008 Jan;28(1):12-27. doi: 10.1111/j.1478-3231.2007.01624.x. Epub 2007 Nov 21.	Sandhu DS	Liver Int	2008	2007-11-23	PMC2904912	NIHMS216788	10.1111/j.1478-3231.2007.01624.x	Excluded	Not relevant
19010230	Liver transplantation for hilar cholangiocarcinoma: a German survey	Kaiser GM, Sotiropoulos GC, Jauch KW, Löhe F, Hirner A, Kalff JC, Königsrainer A, Steurer W, Senninger N, Brockmann JG, Schlitt HJ, Zülke C, Büchler MW, Schemmer P, Settmacher U, Hauss J, Lippert H, Hopt UT, Otto G, Heiss MM, Bechstein WO, Timm S, Klar E, Hölscher AH, Rogiers X, Stangl M, Hohenberger W, Müller V, Molmenti EP, Fouzas I, Erhard J, Malagó M, Paul A, Broelsch CE, Lang H.	Transplant Proc. 2008 Nov;40(9):3191-3. doi: 10.1016/j.transproceed.2008.08.039.	Kaiser GM	Transplant Proc	2008	2008-11-18			10.1016/j.transproceed.2008.08.039	Excluded	Not relevant
18623171	Prevalence of penetrating disease and extraintestinal manifestations of Crohn's disease detected with CT enterography	Bruining DH, Siddiki HA, Fletcher JG, Tremaine WJ, Sandborn WJ, Loftus EV Jr.	Inflamm Bowel Dis. 2008 Dec;14(12):1701-6. doi: 10.1002/ibd.20529.	Bruining DH	Inflamm Bowel Dis	2008	2008-07-16			10.1002/ibd.20529	Excluded	Not relevant
18306329	Long-term, tumor-free survival after radiotherapy combining hepatectomy-Whipple en bloc and orthotopic liver transplantation for early-stage hilar cholangiocarcinoma	Wu Y, Johlin FC, Rayhill SC, Jensen CS, Xie J, Cohen MB, Mitros FA.	Liver Transpl. 2008 Mar;14(3):279-86. doi: 10.1002/lt.21287.	Wu Y	Liver Transpl	2008	2008-02-29			10.1002/lt.21287	Excluded	Not relevant
18318437	Mortality attributable to cholestatic liver disease in the United States	Mendes FD, Kim WR, Pedersen R, Therneau T, Lindor KD.	Hepatology. 2008 Apr;47(4):1241-7. doi: 10.1002/hep.22178.	Mendes FD	Hepatology	2008	2008-03-06			10.1002/hep.22178	Excluded	Not relevant
18496886	Ileal pouch-anal anastomosis and liver transplantation for ulcerative colitis complicated by primary sclerosing cholangitis	Mathis KL, Dozois EJ, Larson DW, Cima RR, Sarmiento JM, Wolff BG, Heimbach JK, Pemberton JH.	Br J Surg. 2008 Jul;95(7):882-6. doi: 10.1002/bjs.6210.	Mathis KL	Br J Surg	2008	2008-05-23			10.1002/bjs.6210	Excluded	Not relevant
18397233	Outcome and prognostic factors of 391 Japanese patients with primary sclerosing cholangitis	Tanaka A, Takamori Y, Toda G, Ohnishi S, Takikawa H.	Liver Int. 2008 Aug;28(7):983-9. doi: 10.1111/j.1478-3231.2008.01726.x. Epub 2008 Apr 7.	Tanaka A	Liver Int	2008	2008-04-10			10.1111/j.1478-3231.2008.01726.x	Excluded	Not relevant
18047583	Sex- or gender-specific medicine in hepatology	Nagoshi S.	Hepatol Res. 2008 Mar;38(3):219-24. doi: 10.1111/j.1872-034X.2007.00301.x. Epub 2007 Nov 28.	Nagoshi S	Hepatol Res	2008	2007-12-01			10.1111/j.1872-034X.2007.00301.x	Excluded	Not relevant
18061595	Complications after ERCP in patients with primary sclerosing cholangitis	Etzel JP, Eng SC, Ko CW, Lee SD, Saunders MD, Tung BY, Kimmey MB, Kowdley KV.	Gastrointest Endosc. 2008 Apr;67(4):643-8. doi: 10.1016/j.gie.2007.07.042. Epub 2007 Dec 3.	Etzel JP	Gastrointest Endosc	2008	2007-12-07			10.1016/j.gie.2007.07.042	Excluded	Not relevant
18785620	Utility of serum tumor markers, imaging, and biliary cytology for detecting cholangiocarcinoma in primary sclerosing cholangitis	Charatcharoenwitthaya P, Enders FB, Halling KC, Lindor KD.	Hepatology. 2008 Oct;48(4):1106-17. doi: 10.1002/hep.22441.	Charatcharoenwitthaya P	Hepatology	2008	2008-09-13			10.1002/hep.22441	Excluded	Not relevant
18941372	Chemoprevention of colorectal cancer: feasibility in everyday practice?	Herszényi L, Farinati F, Miheller P, Tulassay Z.	Eur J Cancer Prev. 2008 Nov;17(6):502-14. doi: 10.1097/CEJ.0b013e3282f0c080.	Herszényi L	Eur J Cancer Prev	2008	2008-10-23			10.1097/CEJ.0b013e3282f0c080	Excluded	Not relevant
18266037	Predictors of pouchitis after ileal pouch-anal anastomosis: a retrospective review	Hoda KM, Collins JF, Knigge KL, Deveney KE.	Dis Colon Rectum. 2008 May;51(5):554-60. doi: 10.1007/s10350-008-9194-7. Epub 2008 Feb 12.	Hoda KM	Dis Colon Rectum	2008	2008-02-13			10.1007/s10350-008-9194-7	Excluded	Not relevant
18237849	Circulating markers of biliary malignancy: opportunities in proteomics?	Bonney GK, Craven RA, Prasad R, Melcher AF, Selby PJ, Banks RE.	Lancet Oncol. 2008 Feb;9(2):149-58. doi: 10.1016/S1470-2045(08)70027-5.	Bonney GK	Lancet Oncol	2008	2008-02-02			10.1016/S1470-2045(08)70027-5	Excluded	Not relevant
18339073	Celiac disease autoantibodies in severe autoimmune liver disease and the effect of liver transplantation	Rubio-Tapia A, Abdulkarim AS, Wiesner RH, Moore SB, Krause PK, Murray JA.	Liver Int. 2008 Apr;28(4):467-76. doi: 10.1111/j.1478-3231.2008.01681.x.	Rubio-Tapia A	Liver Int	2008	2008-03-15	PMC2556252	NIHMS56508	10.1111/j.1478-3231.2008.01681.x	Excluded	Not relevant
17992695	Impact of inflammatory bowel disease and ursodeoxycholic acid therapy on small-duct primary sclerosing cholangitis	Charatcharoenwitthaya P, Angulo P, Enders FB, Lindor KD.	Hepatology. 2008 Jan;47(1):133-42. doi: 10.1002/hep.21960.	Charatcharoenwitthaya P	Hepatology	2008	2007-11-10			10.1002/hep.21960	Excluded	Not relevant
18317838	Laparoscopic ileal pouch-anal anastomosis in patients with chronic ulcerative colitis and primary sclerosing cholangitis: a case-matched study	Benavente-Chenhalls L, Mathis KL, Dozois EJ, Cima RR, Pemberton JH, Larson DW.	Dis Colon Rectum. 2008 May;51(5):549-53. doi: 10.1007/s10350-008-9250-3. Epub 2008 Mar 4.	Benavente-Chenhalls L	Dis Colon Rectum	2008	2008-03-05			10.1007/s10350-008-9250-3	Excluded	Case Report
18203300	Risk factors for intrahepatic cholangiocarcinoma: a case-control study in China	Zhou YM, Yin ZF, Yang JM, Li B, Shao WY, Xu F, Wang YL, Li DQ.	World J Gastroenterol. 2008 Jan 28;14(4):632-5. doi: 10.3748/wjg.14.632.	Zhou YM	World J Gastroenterol	2008	2008-01-19	PMC2681159		10.3748/wjg.14.632	Excluded	Not relevant
18395501	Consensus recommendations for managing asymptomatic persistent non-virus non-alcohol related elevation of aminotransferase levels: suggestions for diagnostic procedures and monitoring	Morisco F, Pagliaro L, Caporaso N, Bianco E, Sagliocca L, Fargion S, Smedile A, Salvagnini M, Mele A; University of Naples Federico II, italy.	Dig Liver Dis. 2008 Jul;40(7):585-98. doi: 10.1016/j.dld.2008.02.003. Epub 2008 Apr 18.	Morisco F	Dig Liver Dis	2008	2008-04-09			10.1016/j.dld.2008.02.003	Excluded	Not relevant
18708022	Inflammatory bowel disease following solid organ transplantation	Hampton DD, Poleski MH, Onken JE.	Clin Immunol. 2008 Sep;128(3):287-93. doi: 10.1016/j.clim.2008.06.011.	Hampton DD	Clin Immunol	2008	2008-08-19			10.1016/j.clim.2008.06.011	Excluded	Not relevant
18551357	IgA anti-b2GPI antibodies in patients with autoimmune liver diseases	Gabeta S, Norman GL, Gatselis N, Liaskos C, Papamichalis PA, Garagounis A, Zachou K, Rigopoulou EI, Dalekos GN.	J Clin Immunol. 2008 Sep;28(5):501-11. doi: 10.1007/s10875-008-9211-6. Epub 2008 Jun 13.	Gabeta S	J Clin Immunol	2008	2008-06-14			10.1007/s10875-008-9211-6	Excluded	Not relevant
18005192	Predictors for acute and chronic pouchitis following restorative proctocolectomy for ulcerative colitis	Abdelrazeq AS, Kandiyil N, Botterill ID, Lund JN, Reynolds JR, Holdsworth PJ, Leveson SH.	Colorectal Dis. 2008 Oct;10(8):805-13. doi: 10.1111/j.1463-1318.2007.01413.x. Epub 2007 Nov 14.	Abdelrazeq AS	Colorectal Dis	2008	2007-11-17			10.1111/j.1463-1318.2007.01413.x	Excluded	Not relevant
18190550	Late acute rejection after liver transplantation impacts patient survival	Uemura T, Ikegami T, Sanchez EQ, Jennings LW, Narasimhan G, McKenna GJ, Randall HB, Chinnakotla S, Levy MF, Goldstein RM, Klintmalm GB.	Clin Transplant. 2008 May-Jun;22(3):316-23. doi: 10.1111/j.1399-0012.2007.00788.x. Epub 2008 Jan 9.	Uemura T	Clin Transplant	2008	2008-01-15			10.1111/j.1399-0012.2007.00788.x	Excluded	Not relevant
18200555	Prevalence of sclerosing cholangitis in adults with autoimmune hepatitis: evaluating the role of routine magnetic resonance imaging	Abdalian R, Dhar P, Jhaveri K, Haider M, Guindi M, Heathcote EJ.	Hepatology. 2008 Mar;47(3):949-57. doi: 10.1002/hep.22073.	Abdalian R	Hepatology	2008	2008-01-18			10.1002/hep.22073	Excluded	Inadequate data reported
18394385	[Risks factors for pediatric malignant liver tumors]	Ferrís I Tortajada J, Ortega García JA, Garcia I Castell J, López Andreu JA, Ribes Koninckx C, Berbel Tornero O.	An Pediatr (Barc). 2008 Apr;68(4):377-84. doi: 10.1157/13117711.	Ferrís I Tortajada J	An Pediatr (Barc)	2008	2008-04-09			10.1157/13117711	Excluded	Not English
18294506	Temporary placement of covered self-expandable metal stents in benign biliary strictures: a new paradigm? (with video)	Kahaleh M, Behm B, Clarke BW, Brock A, Shami VM, De La Rue SA, Sundaram V, Tokar J, Adams RB, Yeaton P.	Gastrointest Endosc. 2008 Mar;67(3):446-54. doi: 10.1016/j.gie.2007.06.057.	Kahaleh M	Gastrointest Endosc	2008	2008-02-26			10.1016/j.gie.2007.06.057	Excluded	Not relevant
19030196	Cholangiocarcinoma: a compact review of the literature	Ustundag Y, Bayraktar Y.	World J Gastroenterol. 2008 Nov 14;14(42):6458-66. doi: 10.3748/wjg.14.6458.	Ustundag Y	World J Gastroenterol	2008	2008-11-26	PMC2773330		10.3748/wjg.14.6458	Excluded	Not relevant
19317276	Dysplasia and colorectal cancer in inflammatory bowel disease: a result of inflammation or an intrinsic risk?	Breynaert C, Vermeire S, Rutgeerts P, Van Assche G.	Acta Gastroenterol Belg. 2008 Oct-Dec;71(4):367-72.	Breynaert C	Acta Gastroenterol Belg	2008	2009-03-26				Excluded	Not relevant
18218721	Anti-alpha-enolase antibodies in patients with inflammatory Bowel disease	Vermeulen N, Arijs I, Joossens S, Vermeire S, Clerens S, Van den Bergh K, Michiels G, Arckens L, Schuit F, Van Lommel L, Rutgeerts P, Bossuyt X.	Clin Chem. 2008 Mar;54(3):534-41. doi: 10.1373/clinchem.2007.098368. Epub 2008 Jan 24.	Vermeulen N	Clin Chem	2008	2008-01-26			10.1373/clinchem.2007.098368	Excluded	Not relevant
18218273	[Study of celiac disease in patients with non-alcoholic fatty liver and autoimmune hepatic diseases]	Valera JM, Hurtado C, Poniachik J, Abumohor P, Brahm J.	Gastroenterol Hepatol. 2008 Jan;31(1):8-11. doi: 10.1157/13114565.	Valera JM	Gastroenterol Hepatol	2008	2008-01-26			10.1157/13114565	Excluded	Not English
19010231	Liver transplantation as a primary indication for intrahepatic cholangiocarcinoma: a single-center experience	Sotiropoulos GC, Kaiser GM, Lang H, Molmenti EP, Beckebaum S, Fouzas I, Sgourakis G, Radtke A, Bockhorn M, Nadalin S, Treckmann J, Niebel W, Baba HA, Broelsch CE, Paul A.	Transplant Proc. 2008 Nov;40(9):3194-5. doi: 10.1016/j.transproceed.2008.08.053.	Sotiropoulos GC	Transplant Proc	2008	2008-11-18			10.1016/j.transproceed.2008.08.053	Excluded	Not relevant
19028649	[Possible pathogenic role of vascular, immunologic and genetic factors in certain gastroenterologic disorders]	Papp M.	Orv Hetil. 2008 Nov 30;149(48):2269-76. doi: 10.1556/OH.2008.28463.	Papp M	Orv Hetil	2008	2008-11-26			10.1556/OH.2008.28463	Excluded	Not English
18569992	Prediction of survival after liver transplantation by pre-transplant parameters	Weismüller TJ, Prokein J, Becker T, Barg-Hock H, Klempnauer J, Manns MP, Strassburg CP.	Scand J Gastroenterol. 2008;43(6):736-46. doi: 10.1080/00365520801932944.	Weismüller TJ	Scand J Gastroenterol	2008	2008-06-24			10.1080/00365520801932944	Excluded	Not relevant
18405241	Prevalence and risk factors of renal dysfunction after liver transplant: a single-center experience	Dehghani SM, Derakhshan A, Taghavi SA, Gholami S, Jalaeian H, Malek-Hosseini SA.	Exp Clin Transplant. 2008 Mar;6(1):25-9.	Dehghani SM	Exp Clin Transplant	2008	2008-04-15				Excluded	Not relevant
19705300	Cholangiocarcinoma in primary sclerosing cholangitis	Abbas G, Lindor KD.	J Gastrointest Cancer. 2009;40(1-2):19-25. doi: 10.1007/s12029-009-9085-8. Epub 2009 Aug 25.	Abbas G	J Gastrointest Cancer	2009	2009-08-26			10.1007/s12029-009-9085-8	Excluded	Not relevant
19897970	Surveillance and screening of primary sclerosing cholangitis	El Fouly A, Dêchene A, Gerken G.	Dig Dis. 2009;27(4):526-35. doi: 10.1159/000233293. Epub 2009 Nov 4.	El Fouly A	Dig Dis	2009	2009-11-10			10.1159/000233293	Excluded	Not relevant
19845177	Primary sclerosing cholangitis: the role of extrahepatic biliary resection	Tsai S, Pawlik TM.	Adv Surg. 2009;43:175-88. doi: 10.1016/j.yasu.2009.02.015.	Tsai S	Adv Surg	2009	2009-10-23			10.1016/j.yasu.2009.02.015	Excluded	Review Article
19305376	Management of primary sclerosing cholangitis	Björnsson E.	Minerva Gastroenterol Dietol. 2009 Jun;55(2):163-72.	Björnsson E	Minerva Gastroenterol Dietol	2009	2009-03-24				Excluded	Review Article
19291181	Thyroid dysfunction in primary biliary cirrhosis, primary sclerosing cholangitis and non-alcoholic fatty liver disease	Silveira MG, Mendes FD, Diehl NN, Enders FT, Lindor KD.	Liver Int. 2009 Aug;29(7):1094-100. doi: 10.1111/j.1478-3231.2009.02003.x. Epub 2009 Mar 12.	Silveira MG	Liver Int	2009	2009-03-18			10.1111/j.1478-3231.2009.02003.x	Excluded	Not relevant
19115469	Colorectal cancer surveillance in inflammatory bowel disease: the search continues	Ahmadi A, Polyak S, Draganov PV.	World J Gastroenterol. 2009 Jan 7;15(1):61-6. doi: 10.3748/wjg.15.61.	Ahmadi A	World J Gastroenterol	2009	2008-12-31	PMC2653296		10.3748/wjg.15.61	Excluded	Not relevant
19098854	Minocycline in the treatment of patients with primary sclerosing cholangitis: results of a pilot study	Silveira MG, Torok NJ, Gossard AA, Keach JC, Jorgensen RA, Petz JL, Lindor KD.	Am J Gastroenterol. 2009 Jan;104(1):83-8. doi: 10.1038/ajg.2008.14.	Silveira MG	Am J Gastroenterol	2009	2008-12-23			10.1038/ajg.2008.14	Excluded	Not relevant
19327611	High prevalence of small duct primary sclerosing cholangitis among patients with overlapping autoimmune hepatitis and primary sclerosing cholangitis	Olsson R, Glaumann H, Almer S, Broomé U, Lebrun B, Bergquist A, Björnsson E, Prytz H, Danielsson A, Lindgren S.	Eur J Intern Med. 2009 Mar;20(2):190-6. doi: 10.1016/j.ejim.2008.06.004. Epub 2008 Oct 11.	Olsson R	Eur J Intern Med	2009	2009-03-31			10.1016/j.ejim.2008.06.004	Excluded	Not relevant
19281869	Liver transplantation in patients with nonalcoholic steatohepatitis-related hepatocellular carcinoma	Malik SM, Gupte PA, de Vera ME, Ahmad J.	Clin Gastroenterol Hepatol. 2009 Jul;7(7):800-6. doi: 10.1016/j.cgh.2009.02.025. Epub 2009 Mar 9.	Malik SM	Clin Gastroenterol Hepatol	2009	2009-03-14			10.1016/j.cgh.2009.02.025	Excluded	Not relevant
Guidelin	Adherence to guidelines for surveillance colonoscopy in patients with ulcerative colitis at a Canadian quaternary care hospital	Kottachchi D, Yung D, Marshall JK.	Can J Gastroenterol. 2009 Sep;23(9):613-7. doi: 10.1155/2009/691850.	Kottachchi D	Can J Gastroenterol	2009	2009-10-10	PMC2776550		10.1155/2009/691850	Excluded	Guideline
19132471	Proctocolectomy for colon cancer associated with ulcerative colitis a few months after living donor liver transplantation for primary sclerosing cholangitis: report of a case	Fukuhara T, Egashira A, Imamura M, Ikegami T, Oki E, Soejima Y, Sadanaga N, Taketomi A, Yao T, Morita M, Kakeji Y, Tsuneyoshi M, Maehara Y.	Surg Today. 2009;39(1):59-63. doi: 10.1007/s00595-008-3779-6. Epub 2009 Jan 8.	Fukuhara T	Surg Today	2009	2009-01-10			10.1007/s00595-008-3779-6	Excluded	Case Report
19432673	Post-liver transplant cholestatic disorder with biliary strictures: de novo versus recurrent primary sclerosing cholangitis	McPartland KJ, Lewis WD, Gordon FD, Pomfret EA, Pomposelli JJ, Jenkins R, Khettry U.	Pathol Int. 2009 May;59(5):312-6. doi: 10.1111/j.1440-1827.2009.02371.x.	McPartland KJ	Pathol Int	2009	2009-05-13			10.1111/j.1440-1827.2009.02371.x	Excluded	Not relevant
19295408	Pathologic features of ulcerative colitis in patients with primary sclerosing cholangitis: a case-control study	Joo M, Abreu-e-Lima P, Farraye F, Smith T, Swaroop P, Gardner L, Lauwers GY, Odze RD.	Am J Surg Pathol. 2009 Jun;33(6):854-62. doi: 10.1097/PAS.0b013e318196d018.	Joo M	Am J Surg Pathol	2009	2009-03-20			10.1097/PAS.0b013e318196d018	Excluded	Not relevant
19180580	Guide to endoscopy of the ileo-anal pouch following restorative proctocolectomy with ileal pouch-anal anastomosis; indications, technique, and management of common findings	McLaughlin SD, Clark SK, Thomas-Gibson S, Tekkis PP, Ciclitira PJ, Nicholls RJ.	Inflamm Bowel Dis. 2009 Aug;15(8):1256-63. doi: 10.1002/ibd.20874.	McLaughlin SD	Inflamm Bowel Dis	2009	2009-01-31			10.1002/ibd.20874	Excluded	Not relevant
19166657	Small-duct primary sclerosing cholangitis	Björnsson E.	Curr Gastroenterol Rep. 2009 Feb;11(1):37-41. doi: 10.1007/s11894-009-0006-6.	Björnsson E	Curr Gastroenterol Rep	2009	2009-01-27			10.1007/s11894-009-0006-6	Excluded	Not relevant
19467021	Ursodeoxycholic acid in primary sclerosing cholangitis: meta-analysis of randomized controlled trials	Shi J, Li Z, Zeng X, Lin Y, Xie WF.	Hepatol Res. 2009 Sep;39(9):865-73. doi: 10.1111/j.1872-034X.2009.00527.x. Epub 2009 May 7.	Shi J	Hepatol Res	2009	2009-05-27			10.1111/j.1872-034X.2009.00527.x	Excluded	Not relevant
20021907	[Long-term, tumor-free survival after radiotherapy combining hepatectomy-Whipple en bloc and orthotopic liver transplantation for early-stage hilar cholangiocarcinoma]	Wu YM, Johlin FC, Rayhill SC, Jensen CS, Jin X, Mitros FA.	Zhonghua Wai Ke Za Zhi. 2009 Aug 1;47(15):1155-61.	Wu YM	Zhonghua Wai Ke Za Zhi	2009	2009-12-22				Excluded	Not English
19636573	Primary sclerosing cholangitis: outcome of patients undergoing restorative proctocolecetomy for ulcerative colitis	Lepistö A, Kivistö S, Kivisaari L, Arola J, Järvinen HJ.	Int J Colorectal Dis. 2009 Oct;24(10):1169-74. doi: 10.1007/s00384-009-0773-4. Epub 2009 Jul 28.	Lepistö A	Int J Colorectal Dis	2009	2009-07-29			10.1007/s00384-009-0773-4	Excluded	Not relevant
19259076	Complications of endoscopic retrograde cholangiopancreatography in primary sclerosing cholangitis	Bangarulingam SY, Gossard AA, Petersen BT, Ott BJ, Lindor KD.	Am J Gastroenterol. 2009 Apr;104(4):855-60. doi: 10.1038/ajg.2008.161. Epub 2009 Mar 3.	Bangarulingam SY	Am J Gastroenterol	2009	2009-03-05			10.1038/ajg.2008.161	Excluded	Not relevant
19479809	Smoking behavior in liver transplant recipients	van der Heide F, Dijkstra G, Porte RJ, Kleibeuker JH, Haagsma EB.	Liver Transpl. 2009 Jun;15(6):648-55. doi: 10.1002/lt.21722.	van der Heide F	Liver Transpl	2009	2009-05-30			10.1002/lt.21722	Excluded	Not relevant/Review Article
19530508	Extradigestive manifestations of IBD in pediatrics	Aloi M, Cucchiara S.	Eur Rev Med Pharmacol Sci. 2009 Mar;13 Suppl 1:23-32.	Aloi M	Eur Rev Med Pharmacol Sci	2009	2009-06-18				Excluded	Not relevant/Review Article
19229982	More right-sided IBD-associated colorectal cancer in patients with primary sclerosing cholangitis	Claessen MM, Lutgens MW, van Buuren HR, Oldenburg B, Stokkers PC, van der Woude CJ, Hommes DW, de Jong DJ, Dijkstra G, van Bodegraven AA, Siersema PD, Vleggaar FP.	Inflamm Bowel Dis. 2009 Sep;15(9):1331-6. doi: 10.1002/ibd.20886.	Claessen MM	Inflamm Bowel Dis	2009	2009-02-21			10.1002/ibd.20886	Excluded	Not relevant/Review Article
19406041	Transplantation for hepatocellular carcinoma and cholangiocarcinoma	Campos BD, Botha JF.	J Natl Compr Canc Netw. 2009 Apr;7(4):409-16; quiz 417. doi: 10.6004/jnccn.2009.0029.	Campos BD	J Natl Compr Canc Netw	2009	2009-05-02			10.6004/jnccn.2009.0029	Excluded	Not relevant/Review Article
18662365	Autoimmune liver diseases and recurrence after orthotopic liver transplantation: what have we learned so far?	Schreuder TC, Hübscher SG, Neuberger J.	Transpl Int. 2009 Feb;22(2):144-52. doi: 10.1111/j.1432-2277.2008.00729.x. Epub 2008 Jul 24.	Schreuder TC	Transpl Int	2009	2008-07-30			10.1111/j.1432-2277.2008.00729.x	Excluded	Not relevant/Review Article
19513795	Preemptive surgery for premalignant foregut lesions	Sharma RR, London MJ, Magenta LL, Posner MC, Roggin KK.	J Gastrointest Surg. 2009 Oct;13(10):1874-87. doi: 10.1007/s11605-009-0935-2. Epub 2009 Jun 10.	Sharma RR	J Gastrointest Surg	2009	2009-06-11			10.1007/s11605-009-0935-2	Excluded	Not relevant/Review Article
19596953	Colorectal cancer and inflammatory bowel disease: epidemiology, risk factors, mechanisms of carcinogenesis and prevention strategies	Triantafillidis JK, Nasioulas G, Kosmidis PA.	Anticancer Res. 2009 Jul;29(7):2727-37.	Triantafillidis JK	Anticancer Res	2009	2009-07-15				Excluded	Not relevant/Review Article
19642122	Is Roux-en-Y choledochojejunostomy an independent risk factor for nonanastomotic biliary strictures after liver transplantation?	Hoekstra H, Buis CI, Verdonk RC, van der Hilst CS, van der Jagt EJ, Haagsma EB, Porte RJ.	Liver Transpl. 2009 Aug;15(8):924-30. doi: 10.1002/lt.21764.	Hoekstra H	Liver Transpl	2009	2009-07-31			10.1002/lt.21764	Excluded	Not relevant
19523620	Temporary placement of fully covered self-expandable metal stents in benign biliary strictures: midterm evaluation (with video)	Mahajan A, Ho H, Sauer B, Phillips MS, Shami VM, Ellen K, Rehan M, Schmitt TM, Kahaleh M.	Gastrointest Endosc. 2009 Aug;70(2):303-9. doi: 10.1016/j.gie.2008.11.029. Epub 2009 Jun 11.	Mahajan A	Gastrointest Endosc	2009	2009-06-16			10.1016/j.gie.2008.11.029	Excluded	Not relevant
19766646	Long-term probability of and mortality from de novo malignancy after liver transplantation	Watt KD, Pedersen RA, Kremers WK, Heimbach JK, Sanchez W, Gores GJ.	Gastroenterology. 2009 Dec;137(6):2010-7. doi: 10.1053/j.gastro.2009.08.070. Epub 2009 Sep 18.	Watt KD	Gastroenterology	2009	2009-09-22	PMC2789872	NIHMS147084	10.1053/j.gastro.2009.08.070	Excluded	Not relevant
18694399	Occult hepatitis B virus infection in patients with autoimmune liver diseases	Georgiadou SP, Zachou K, Liaskos C, Gabeta S, Rigopoulou EI, Dalekos GN.	Liver Int. 2009 Mar;29(3):434-42. doi: 10.1111/j.1478-3231.2008.01851.x. Epub 2008 Aug 7.	Georgiadou SP	Liver Int	2009	2008-08-13			10.1111/j.1478-3231.2008.01851.x	Excluded	Not relevant
19938125	Liver transplantation and pancreatic resection: a single-center experience and a review of the literature	Stauffer JA, Steers JL, Bonatti H, Dougherty MK, Aranda-Michel J, Dickson RC, Harnois DM, Nguyen JH.	Liver Transpl. 2009 Dec;15(12):1728-37. doi: 10.1002/lt.21932.	Stauffer JA	Liver Transpl	2009	2009-11-26			10.1002/lt.21932	Excluded	Not relevant
19670455	Biliary intraepithelial neoplasia in patients without chronic biliary disease: analysis of liver explants with alcoholic cirrhosis, hepatitis C infection, and noncirrhotic liver diseases	Wu TT, Levy M, Correa AM, Rosen CB, Abraham SC.	Cancer. 2009 Oct 1;115(19):4564-75. doi: 10.1002/cncr.24471.	Wu TT	Cancer	2009	2009-08-12			10.1002/cncr.24471	Excluded	Not relevant
19550410	Risk factors for abnormal liver function tests in patients with ileal pouch-anal anastomosis for underlying inflammatory bowel disease	Navaneethan U, Remzi FH, Nutter B, Fazio VW, Shen B.	Am J Gastroenterol. 2009 Oct;104(10):2467-75. doi: 10.1038/ajg.2009.343. Epub 2009 Jun 23.	Navaneethan U	Am J Gastroenterol	2009	2009-06-25			10.1038/ajg.2009.343	Excluded	Not relevant
20091555	Glucocorticosteroids for primary sclerosing cholangitis	Giljaca V, Poropat G, Stimac D, Gluud C.	Cochrane Database Syst Rev. 2010 Jan 20;2010(1):CD004036. doi: 10.1002/14651858.CD004036.pub3.	Giljaca V	Cochrane Database Syst Rev	2010	2010-01-22	PMC7163281		10.1002/14651858.CD004036.pub3	Excluded	Review Article
20683956	Incidence and prevalence of primary sclerosing cholangitis in a defined adult population in Sweden	Lindkvist B, Benito de Valle M, Gullberg B, Björnsson E.	Hepatology. 2010 Aug;52(2):571-7. doi: 10.1002/hep.23678.	Lindkvist B	Hepatology	2010	2010-08-05			10.1002/hep.23678	Included	-
21160904	Intra-hepatic and extra-hepatic cholangiocarcinoma: New insight into epidemiology and risk factors	Cardinale V, Semeraro R, Torrice A, Gatto M, Napoli C, Bragazzi MC, Gentile R, Alvaro D.	World J Gastrointest Oncol. 2010 Nov 15;2(11):407-16. doi: 10.4251/wjgo.v2.i11.407.	Cardinale V	World J Gastrointest Oncol	2010	2010-12-17	PMC3000454		10.4251/wjgo.v2.i11.407	Excluded	Not relevant
20389217	Colorectal cancer in post-liver transplant recipients	Sint Nicolaas J, Tjon AS, Metselaar HJ, Kuipers EJ, de Man RA, van Leerdam ME.	Dis Colon Rectum. 2010 May;53(5):817-21. doi: 10.1007/DCR.0b013e3181cc90c7.	Sint Nicolaas J	Dis Colon Rectum	2010	2010-04-15			10.1007/DCR.0b013e3181cc90c7	Excluded	Not relevant/Review Article
20814212	Pancreatic cancer: epidemiology and risk factors	Krejs GJ.	Dig Dis. 2010;28(2):355-8. doi: 10.1159/000319414. Epub 2010 Sep 1.	Krejs GJ	Dig Dis	2010	2010-09-04			10.1159/000319414	Excluded	Not relevant/Review Article
20061369	Primary biliary cirrhosis is associated with falls and significant fall related injury	Frith J, Kerr S, Robinson L, Elliott C, Ghazala C, Wilton K, Pairman J, Jones DE, Newton JL.	QJM. 2010 Mar;103(3):153-61. doi: 10.1093/qjmed/hcp188. Epub 2010 Jan 8.	Frith J	QJM	2010	2010-01-12			10.1093/qjmed/hcp188	Excluded	Not relevant/Review Article
20659470	Prevalence of colorectal cancer surveillance for ulcerative colitis in an integrated health care delivery system	Velayos FS, Liu L, Lewis JD, Allison JE, Flowers N, Hutfless S, Abramson O, Perry GS, Herrinton LJ.	Gastroenterology. 2010 Nov;139(5):1511-8. doi: 10.1053/j.gastro.2010.07.039. Epub 2010 Jul 24.	Velayos FS	Gastroenterology	2010	2010-07-28			10.1053/j.gastro.2010.07.039	Excluded	Not relevant
20496549	Cholangiocarcinoma: risk factors and clinical presentation	Gatto M, Alvaro D.	Eur Rev Med Pharmacol Sci. 2010 Apr;14(4):363-7.	Gatto M	Eur Rev Med Pharmacol Sci	2010	2010-05-26				Excluded	Not relevant/Review Article
19691661	Incidence of and risk factors for ischemic-type biliary lesions following orthotopic liver transplantation	Heidenhain C, Pratschke J, Puhl G, Neumann U, Pascher A, Veltzke-Schlieker W, Neuhaus P.	Transpl Int. 2010 Jan;23(1):14-22. doi: 10.1111/j.1432-2277.2009.00947.x. Epub 2009 Aug 18.	Heidenhain C	Transpl Int	2010	2009-08-21			10.1111/j.1432-2277.2009.00947.x	Excluded	Not relevant
21122582	Rectal non-Hodgkin's lymphoma in an infliximab treated patient with ulcerative colitis and primary sclerosing cholangitis	Van Hauwaert V, Meers S, Verhoef G, Tousseyn T, Sagaert X, Vermeire S, Rutgeerts P, Van Assche G.	J Crohns Colitis. 2010 Dec;4(6):683-6. doi: 10.1016/j.crohns.2010.06.006. Epub 2010 Jul 14.	Van Hauwaert V	J Crohns Colitis	2010	2010-12-03			10.1016/j.crohns.2010.06.006	Excluded	Not relevant
21209818	A gentleman with anemia and cholestasis	Law ST, Lee WK, Li MK, Lok KH.	Case Rep Med. 2010;2010:536207. doi: 10.1155/2010/536207. Epub 2010 Dec 8.	Law ST	Case Rep Med	2010	2011-01-07	PMC3014831		10.1155/2010/536207	Excluded	Not relevant
20702152	Cholangiocarcinoma: A position paper by the Italian Society of Gastroenterology (SIGE), the Italian Association of Hospital Gastroenterology (AIGO), the Italian Association of Medical Oncology (AIOM) and the Italian Association of Oncological Radiotherapy (AIRO)	Alvaro D, Cannizzaro R, Labianca R, Valvo F, Farinati F; Italian Society of Gastroenterology (SIGE); Italian Association of Hospital Gastroenterology (AIGO); Italian Association of Medical Oncology (AIOM); Italian Association of Oncological Radiotherapy (AIRO).	Dig Liver Dis. 2010 Dec;42(12):831-8. doi: 10.1016/j.dld.2010.06.005. Epub 2010 Aug 11.	Alvaro D	Dig Liver Dis	2010	2010-08-13			10.1016/j.dld.2010.06.005	Excluded	Not relevant
25013563	Liver transplantation in the presence of old portal vein thrombosis	Kakaei F, Nikeghbalian S, Salahi H, Bahador A, Kazemi K, Dehghani M, Shamsaeefar A, Sanei B, Ghaffaripour S, Rajaei E, Gholami S, Malek-Hosseini SA.	Int J Organ Transplant Med. 2010;1(1):44-8. Epub 2010 Feb 1.	Kakaei F	Int J Organ Transplant Med	2010	2014-07-12	PMC4089218			Excluded	Not relevant
21108596	Risk of morbidity in contemporary celiac disease	Lewis NR, Holmes GK.	Expert Rev Gastroenterol Hepatol. 2010 Dec;4(6):767-80. doi: 10.1586/egh.10.72.	Lewis NR	Expert Rev Gastroenterol Hepatol	2010	2010-11-27			10.1586/egh.10.72	Excluded	Not relevant
20027656	Outcome after surveillance of low-grade and indefinite dysplasia in patients with ulcerative colitis	Pekow JR, Hetzel JT, Rothe JA, Hanauer SB, Turner JR, Hart J, Noffsinger A, Huo D, Rubin DT.	Inflamm Bowel Dis. 2010 Aug;16(8):1352-6. doi: 10.1002/ibd.21184.	Pekow JR	Inflamm Bowel Dis	2010	2009-12-23	PMC3046461	NIHMS178169	10.1002/ibd.21184	Excluded	Not relevant
20499064	Pancreaticoduodenectomy after liver transplantation in patients with primary sclerosing cholangitis complicated by distal pancreatobiliary malignancy	Sutcliffe RP, Lam W, O'Sullivan A, Prachalias A, Rela M, Heaton N.	World J Surg. 2010 Sep;34(9):2128-32. doi: 10.1007/s00268-010-0624-z.	Sutcliffe RP	World J Surg	2010	2010-05-26			10.1007/s00268-010-0624-z	Excluded	Not relevant
20602682	Risk factors and incidence of de novo malignancy in liver transplant recipients: a systematic review	Chak E, Saab S.	Liver Int. 2010 Oct;30(9):1247-58. doi: 10.1111/j.1478-3231.2010.02303.x.	Chak E	Liver Int	2010	2010-07-07			10.1111/j.1478-3231.2010.02303.x	Excluded	Not relevant/Review Article
20551749	A prospective analysis of clinical variables, serologic factors, and outcome of ileal pouch-anal anastomosis in patients with backwash ileitis	White E, Melmed GY, Vasiliauskas EA, Dubinsky M, Berel D, Targan SR, Fleshner PR.	Dis Colon Rectum. 2010 Jul;53(7):987-94. doi: 10.1007/DCR.0b013e3181dcb3f2.	White E	Dis Colon Rectum	2010	2010-06-17	PMC5002988	NIHMS811546	10.1007/DCR.0b013e3181dcb3f2	Excluded	Not relevant
20926953	Osteoporosis in patients with primary biliary cirrhosis	Wariaghli G, Allali F, El Maghraoui A, Hajjaj-Hassouni N.	Eur J Gastroenterol Hepatol. 2010 Dec;22(12):1397-401. doi: 10.1097/MEG.0b013e3283405939.	Wariaghli G	Eur J Gastroenterol Hepatol	2010	2010-10-08			10.1097/MEG.0b013e3283405939	Excluded	Not relevant
21057158	Prevalence and factors associated with the presence of abnormal function liver tests in patients with ulcerative colitis	Yamamoto-Furusho JK, Sánchez-Osorio M, Uribe M.	Ann Hepatol. 2010 Oct-Dec;9(4):397-401.	Yamamoto-Furusho JK	Ann Hepatol	2010	2010-11-09				Excluded	Not relevant
21039885	Magnetic resonance cholangiopancreatography for the accurate diagnosis of biliary complications after liver transplantation: comparison with endoscopic retrograde cholangiography and percutaneous transhepatic cholangiography - long-term follow-up	Katz LH, Benjaminov O, Belinki A, Geler A, Braun M, Knizhnik M, Aizner S, Shaharabani E, Sulkes J, Shabtai E, Pappo O, Atar E, Tur-Kaspa R, Mor E, Ben-Ari Z.	Clin Transplant. 2010 Sep-Oct;24(5):E163-9. doi: 10.1111/j.1399-0012.2010.01300.x.	Katz LH	Clin Transplant	2010	2010-11-03			10.1111/j.1399-0012.2010.01300.x	Excluded	Not relevant
20166813	Extraintestinal manifestations of inflammatory bowel disease: epidemiology, diagnosis, and management	Larsen S, Bendtzen K, Nielsen OH.	Ann Med. 2010 Mar;42(2):97-114. doi: 10.3109/07853890903559724.	Larsen S	Ann Med	2010	2010-02-20			10.3109/07853890903559724	Excluded	Not relevant
21088413	Inflammatory bowel disease as a risk factor for colorectal cancer	Lukas M.	Dig Dis. 2010;28(4-5):619-624. doi: 10.1159/000320276. Epub 2010 Nov 18.	Lukas M	Dig Dis	2010	2010-11-20			10.1159/000320276	Excluded	Not relevant
19779305	Characteristics and clinical course of primary sclerosing cholangitis in France: a prospective cohort study	Garioud A, Seksik P, Chrétien Y, Corphechot C, Poupon R, Poupon RE, Chazouillères O.	Eur J Gastroenterol Hepatol. 2010 Jul;22(7):842-7. doi: 10.1097/MEG.0b013e328331c2b7.	Garioud A	Eur J Gastroenterol Hepatol	2010	2009-09-26			10.1097/MEG.0b013e328331c2b7	Excluded	Not relevant/Review Article
20862980	Hepatic osteodystrophy	Goel V, Kar P.	Trop Gastroenterol. 2010 Apr-Jun;31(2):82-6.	Goel V	Trop Gastroenterol	2010	2010-09-25				Excluded	Not relevant/Review Article
21031540	Pretransplant risk factors for new-onset diabetes mellitus after transplant in pediatric liver transplant recipients	Kuo HT, Lau C, Sampaio MS, Bunnapradist S.	Liver Transpl. 2010 Nov;16(11):1249-56. doi: 10.1002/lt.22139.	Kuo HT	Liver Transpl	2010	2010-10-30			10.1002/lt.22139	Excluded	Not relevant
20370724	The Asia-Pacific consensus on ulcerative colitis	Ooi CJ, Fock KM, Makharia GK, Goh KL, Ling KL, Hilmi I, Lim WC, Kelvin T, Gibson PR, Gearry RB, Ouyang Q, Sollano J, Manatsathit S, Rerknimitr R, Wei SC, Leung WK, de Silva HJ, Leong RW; Asia Pacific Association of Gastroenterology Working Group on Inflammatory Bowel Disease.	J Gastroenterol Hepatol. 2010 Mar;25(3):453-68. doi: 10.1111/j.1440-1746.2010.06241.x.	Ooi CJ	J Gastroenterol Hepatol	2010	2010-04-08			10.1111/j.1440-1746.2010.06241.x	Excluded	Not relevant
20551939	Risk factors for neoplasia in inflammatory bowel disease patients with pancolitis	Bergeron V, Vienne A, Sokol H, Seksik P, Nion-Larmurier I, Ruskone-Fourmestraux A, Svrcek M, Beaugerie L, Cosnes J.	Am J Gastroenterol. 2010 Nov;105(11):2405-11. doi: 10.1038/ajg.2010.248. Epub 2010 Jun 15.	Bergeron V	Am J Gastroenterol	2010	2010-06-17			10.1038/ajg.2010.248	Excluded	Not relevant
20026019	Prevalence of gastric parietal cell antibodies and intrinsic factor antibodies in primary biliary cirrhosis	Liaskos C, Norman GL, Moulas A, Garagounis A, Goulis I, Rigopoulou EI, Dalekos GN.	Clin Chim Acta. 2010 Mar;411(5-6):411-5. doi: 10.1016/j.cca.2009.12.012. Epub 2009 Dec 16.	Liaskos C	Clin Chim Acta	2010	2009-12-23			10.1016/j.cca.2009.12.012	Excluded	Not relevant
20095882	Helicobacter species DNA in liver and gastric tissues in children and adolescents with chronic liver disease	Casswall TH, Németh A, Nilsson I, Wadström T, Nilsson HO.	Scand J Gastroenterol. 2010;45(2):160-7. doi: 10.3109/00365520903426915.	Casswall TH	Scand J Gastroenterol	2010	2010-01-26			10.3109/00365520903426915	Excluded	Not relevant
19898228	Precancerous bile duct pathology in end-stage primary sclerosing cholangitis, with and without cholangiocarcinoma	Lewis JT, Talwalkar JA, Rosen CB, Smyrk TC, Abraham SC.	Am J Surg Pathol. 2010 Jan;34(1):27-34. doi: 10.1097/PAS.0b013e3181bc96f9.	Lewis JT	Am J Surg Pathol	2010	2009-11-10			10.1097/PAS.0b013e3181bc96f9	Excluded	Not relevant
20420641	Risk of colorectal carcinoma in post-liver transplant patients: a systematic review and meta-analysis	Nicolaas JS, De Jonge V, Steyerberg EW, Kuipers EJ, Van Leerdam ME, Veldhuyzen-van Zanten SJO.	Am J Transplant. 2010 Apr;10(4):868-876. doi: 10.1111/j.1600-6143.2010.03049.x.	Nicolaas JS	Am J Transplant	2010	2010-04-28			10.1111/j.1600-6143.2010.03049.x	Excluded	Not relevant
20590887	Outcomes in adult recipients of right-sided liver grafts in split-liver procedures	Viganò L, Laurent A, Tayar C, Merle JC, Lauzet JY, Hurtova M, Decaens T, Duvoux C, Cherqui D.	HPB (Oxford). 2010 Apr;12(3):195-203. doi: 10.1111/j.1477-2574.2009.00147.x.	Viganò L	HPB (Oxford)	2010	2010-07-02	PMC2889272		10.1111/j.1477-2574.2009.00147.x	Excluded	Not relevant
20035148	IgG4+ plasma cell infiltrates in liver explants with primary sclerosing cholangitis	Zhang L, Lewis JT, Abraham SC, Smyrk TC, Leung S, Chari ST, Poterucha JJ, Rosen CB, Lohse CM, Katzmann JA, Wu TT.	Am J Surg Pathol. 2010 Jan;34(1):88-94. doi: 10.1097/PAS.0b013e3181c6c09a.	Zhang L	Am J Surg Pathol	2010	2009-12-26			10.1097/PAS.0b013e3181c6c09a	Excluded	Not relevant
21049414	[Autoimmune hepatitis in Tunisia. Retrospective multicenter study of 83 cases]	Debbeche R, Maamouri N, Ajmi S, Azzouz MM, Ben Mami N, Dougui MH, Filali A, Ghorbel A, Khedhiri F, Krichene MS, Najjar T, Saffar H, Zouari B.	Tunis Med. 2010 Nov;88(11):834-40.	Debbeche R	Tunis Med	2010	2010-11-05				Excluded	Not English
20497402	Pulmonary thromboembolism in liver transplantation: a retrospective review of the first 25 years	Cherian TP, Chiu K, Gunson B, Bramhall SR, Mayer D, Mirza DF, Buckels JA.	Transpl Int. 2010 Nov;23(11):1113-9. doi: 10.1111/j.1432-2277.2010.01105.x. Epub 2010 Aug 19.	Cherian TP	Transpl Int	2010	2010-05-26			10.1111/j.1432-2277.2010.01105.x	Excluded	Not relevant
20472317	In PSC with dominant bile duct stenosis, IBD is associated with an increase of carcinomas and reduced survival	Rudolph G, Gotthardt D, Kloeters-Plachky P, Rost D, Kulaksiz H, Stiehl A.	J Hepatol. 2010 Aug;53(2):313-7. doi: 10.1016/j.jhep.2010.02.030. Epub 2010 Apr 27.	Rudolph G	J Hepatol	2010	2010-05-18			10.1016/j.jhep.2010.02.030	Excluded	Not relevant
20002305	Risk factors for intrahepatic cholangiocarcinoma: a possible role of hepatitis B virus	Tanaka M, Tanaka H, Tsukuma H, Ioka A, Oshima A, Nakahara T.	J Viral Hepat. 2010 Oct;17(10):742-8. doi: 10.1111/j.1365-2893.2009.01243.x.	Tanaka M	J Viral Hepat	2010	2009-12-17	PMC3020326		10.1111/j.1365-2893.2009.01243.x	Excluded	Not relevant
22117640	Primary sclerosing cholangitis and malignancy	Boberg KM, Lind GE.	Best Pract Res Clin Gastroenterol. 2011 Dec;25(6):753-64. doi: 10.1016/j.bpg.2011.10.002.	Boberg KM	Best Pract Res Clin Gastroenterol	2011	2011-11-29			10.1016/j.bpg.2011.10.002	Excluded	Review Article
21793028	Cancer surveillance in patients with primary sclerosing cholangitis	Razumilava N, Gores GJ, Lindor KD.	Hepatology. 2011 Nov;54(5):1842-52. doi: 10.1002/hep.24570.	Razumilava N	Hepatology	2011	2011-07-28	PMC3205332	NIHMS312954	10.1002/hep.24570	Excluded	Not relevant
21767410	The prevalence, incidence and natural history of primary sclerosing cholangitis in an ethnically diverse population	Toy E, Balasubramanian S, Selmi C, Li CS, Bowlus CL.	BMC Gastroenterol. 2011 Jul 18;11:83. doi: 10.1186/1471-230X-11-83.	Toy E	BMC Gastroenterol	2011	2011-07-20	PMC3160402		10.1186/1471-230X-11-83	Included	-
21692821	Review article: colorectal neoplasia in patients with primary sclerosing cholangitis and inflammatory bowel disease	Torres J, Pineton de Chambrun G, Itzkowitz S, Sachar DB, Colombel JF.	Aliment Pharmacol Ther. 2011 Sep;34(5):497-508. doi: 10.1111/j.1365-2036.2011.04753.x. Epub 2011 Jun 22.	Torres J	Aliment Pharmacol Ther	2011	2011-06-23			10.1111/j.1365-2036.2011.04753.x	Excluded	Not relevant
21860672	Management of primary sclerosing cholangitis	Lutz HH, Tischendorf JJ.	World J Hepatol. 2011 Jun 27;3(6):137-41. doi: 10.4254/wjh.v3.i6.137.	Lutz HH	World J Hepatol	2011	2011-08-24	PMC3159493		10.4254/wjh.v3.i6.137	Excluded	Not relevant
21963085	Current consensus on the management of primary sclerosing cholangitis	Wiencke K, Boberg KM.	Clin Res Hepatol Gastroenterol. 2011 Dec;35(12):786-91. doi: 10.1016/j.clinre.2011.04.007. Epub 2011 Oct 1.	Wiencke K	Clin Res Hepatol Gastroenterol	2011	2011-10-04			10.1016/j.clinre.2011.04.007	Excluded	Not relevant
21703962	Will we ever model PSC? - "it's hard to be a PSC model!"	Pollheimer MJ, Trauner M, Fickert P.	Clin Res Hepatol Gastroenterol. 2011 Dec;35(12):792-804. doi: 10.1016/j.clinre.2011.04.014. Epub 2011 Jun 23.	Pollheimer MJ	Clin Res Hepatol Gastroenterol	2011	2011-06-28			10.1016/j.clinre.2011.04.014	Excluded	Not relevant/Review Article
21279368	The clinical impact of primary sclerosing cholangitis in patients with an ileal pouch-anal anastomosis for ulcerative colitis	Rahman M, Desmond P, Mortensen N, Chapman RW.	Int J Colorectal Dis. 2011 May;26(5):553-9. doi: 10.1007/s00384-011-1140-9. Epub 2011 Jan 29.	Rahman M	Int J Colorectal Dis	2011	2011-02-01			10.1007/s00384-011-1140-9	Excluded	Not relevant
21883323	Meta-analysis: ursodeoxycholic acid for primary sclerosing cholangitis	Triantos CK, Koukias NM, Nikolopoulou VN, Burroughs AK.	Aliment Pharmacol Ther. 2011 Oct;34(8):901-10. doi: 10.1111/j.1365-2036.2011.04822.x. Epub 2011 Aug 22.	Triantos CK	Aliment Pharmacol Ther	2011	2011-09-03			10.1111/j.1365-2036.2011.04822.x	Excluded	Not relevant/Review Article
20435377	[Primary sclerosing cholangitis: diagnosis, prognosis and treatment]	Parés A.	Gastroenterol Hepatol. 2011 Jan;34(1):41-52. doi: 10.1016/j.gastrohep.2010.02.006. Epub 2010 Dec 3.	Parés A	Gastroenterol Hepatol	2011	2010-05-04			10.1016/j.gastrohep.2010.02.006	Excluded	Not English
21459072	Liver transplantation in PBC and PSC: indications and disease recurrence	Carbone M, Neuberger J.	Clin Res Hepatol Gastroenterol. 2011 Jun;35(6-7):446-54. doi: 10.1016/j.clinre.2011.02.007. Epub 2011 Apr 1.	Carbone M	Clin Res Hepatol Gastroenterol	2011	2011-04-05			10.1016/j.clinre.2011.02.007	Excluded	Review Article
21309672	Dysplasia and cancer in inflammatory bowel disease	Basseri RJ, Basseri B, Papadakis KA.	Expert Rev Gastroenterol Hepatol. 2011 Feb;5(1):59-66. doi: 10.1586/egh.10.77.	Basseri RJ	Expert Rev Gastroenterol Hepatol	2011	2011-02-12			10.1586/egh.10.77	Excluded	Not relevant/Review Article
19770792	Antibiotics for the treatment of primary sclerosing cholangitis	Elfaki DA, Lindor KD.	Am J Ther. 2011 May;18(3):261-5. doi: 10.1097/MJT.0b013e3181b7b8c0.	Elfaki DA	Am J Ther	2011	2009-09-23			10.1097/MJT.0b013e3181b7b8c0	Excluded	Not relevant
21830268	Clinical characteristics of ulcerative colitis associated with primary sclerosing cholangitis in Korea	Ye BD, Yang SK, Boo SJ, Cho YK, Yang DH, Yoon SM, Kim KJ, Byeon JS, Myung SJ, Yu CS, Yun SC, Kim JH.	Inflamm Bowel Dis. 2011 Sep;17(9):1901-6. doi: 10.1002/ibd.21569. Epub 2010 Dec 16.	Ye BD	Inflamm Bowel Dis	2011	2011-08-11			10.1002/ibd.21569	Excluded	Focused on specific populations
20920596	Colon neoplasms develop early in the course of inflammatory bowel disease and primary sclerosing cholangitis	Thackeray EW, Charatcharoenwitthaya P, Elfaki D, Sinakos E, Lindor KD.	Clin Gastroenterol Hepatol. 2011 Jan;9(1):52-6. doi: 10.1016/j.cgh.2010.09.020. Epub 2010 Oct 1.	Thackeray EW	Clin Gastroenterol Hepatol	2011	2010-10-06			10.1016/j.cgh.2010.09.020	Excluded	Not relevant
21893134	Inflammatory bowel disease is associated with poor outcomes of patients with primary sclerosing cholangitis	Ngu JH, Gearry RB, Wright AJ, Stedman CA.	Clin Gastroenterol Hepatol. 2011 Dec;9(12):1092-7; quiz e135. doi: 10.1016/j.cgh.2011.08.027. Epub 2011 Sep 3.	Ngu JH	Clin Gastroenterol Hepatol	2011	2011-09-07			10.1016/j.cgh.2011.08.027	Included	-
20798970	Surveillance programmes for neoplasia in colitis	Rutter MD.	J Gastroenterol. 2011 Jan;46 Suppl 1:1-5. doi: 10.1007/s00535-010-0309-2. Epub 2010 Aug 27.	Rutter MD	J Gastroenterol	2011	2010-08-28			10.1007/s00535-010-0309-2	Excluded	Not relevant
22118304	Development of intrahepatic cholangiocarcinoma after a 14-year follow-up of a patient with primary sclerosing cholangitis and ulcerative colitis	Kawaguchi T, Kaji R, Horiuchi H, Shirono T, Ishida Y, Okabe Y, Itou M, Mitsuyama K, Akiba J, Nakashima O, Yano H, Kage M, Harada M, Sakisaka S, Sata M.	Hepatol Res. 2011 Dec;41(12):1253-9. doi: 10.1111/j.1872-034X.2011.00875.x.	Kawaguchi T	Hepatol Res	2011	2011-11-29			10.1111/j.1872-034X.2011.00875.x	Excluded	Not relevant
21654244	Short- and long-term surgical outcomes in patients undergoing proctocolectomy with ileal pouch-anal anastomosis in the setting of primary sclerosing cholangitis	Mathis KL, Benavente-Chenhalls LA, Dozois EJ, Wolff BG, Larson DW.	Dis Colon Rectum. 2011 Jul;54(7):787-92. doi: 10.1007/DCR.0b013e318217eea7.	Mathis KL	Dis Colon Rectum	2011	2011-06-10			10.1007/DCR.0b013e318217eea7	Excluded	Not relevant
22087157	Liver complications in celiac disease	Zali MR, Rostami Nejad M, Rostami K, Alavian SM.	Hepat Mon. 2011 May;11(5):333-41.	Zali MR	Hepat Mon	2011	2011-11-17	PMC3212773			Excluded	Not relevant
21351115	Incidence of primary sclerosing cholangitis: a systematic review and meta-analysis	Molodecky NA, Kareemi H, Parab R, Barkema HW, Quan H, Myers RP, Kaplan GG.	Hepatology. 2011 May;53(5):1590-9. doi: 10.1002/hep.24247.	Molodecky NA	Hepatology	2011	2011-02-26			10.1002/hep.24247	Excluded	Not relevant/Review Article
21700515	Immune-mediated diseases in primary sclerosing cholangitis	Lamberts LE, Janse M, Haagsma EB, van den Berg AP, Weersma RK.	Dig Liver Dis. 2011 Oct;43(10):802-6. doi: 10.1016/j.dld.2011.05.009. Epub 2011 Jun 22.	Lamberts LE	Dig Liver Dis	2011	2011-06-25			10.1016/j.dld.2011.05.009	Excluded	Not relevant/Review Article
22032533	Recurrent and de novo autoimmune liver diseases	Mendes F, Couto CA, Levy C.	Clin Liver Dis. 2011 Nov;15(4):859-78. doi: 10.1016/j.cld.2011.08.008. Epub 2011 Oct 1.	Mendes F	Clin Liver Dis	2011	2011-10-29			10.1016/j.cld.2011.08.008	Excluded	Not relevant/Review Article
21271364	Cholangiocarcinoma: epidemiology, risk factors, pathogenesis, and diagnosis	Charbel H, Al-Kawas FH.	Curr Gastroenterol Rep. 2011 Apr;13(2):182-7. doi: 10.1007/s11894-011-0178-8.	Charbel H	Curr Gastroenterol Rep	2011	2011-01-29			10.1007/s11894-011-0178-8	Excluded	Not relevant/Review Article
21351808	Current management of primary sclerosing cholangitis in pediatric patients	Ibrahim SH, Lindor KD.	Paediatr Drugs. 2011 Apr 1;13(2):87-95. doi: 10.2165/11586500-000000000-00000.	Ibrahim SH	Paediatr Drugs	2011	2011-03-01			10.2165/11586500-000000000-00000	Excluded	Not relevant/Review Article
21501198	Systematic review: management options for primary sclerosing cholangitis and its variant forms - IgG4-associated cholangitis and overlap with autoimmune hepatitis	Culver EL, Chapman RW.	Aliment Pharmacol Ther. 2011 Jun;33(12):1273-91. doi: 10.1111/j.1365-2036.2011.04658.x. Epub 2011 Apr 18.	Culver EL	Aliment Pharmacol Ther	2011	2011-04-20			10.1111/j.1365-2036.2011.04658.x	Excluded	Not relevant/Review Article
21045815	The risk of inflammatory bowel disease-related colorectal carcinoma is limited: results from a nationwide nested case-control study	Baars JE, Looman CW, Steyerberg EW, Beukers R, Tan AC, Weusten BL, Kuipers EJ, van der Woude CJ.	Am J Gastroenterol. 2011 Feb;106(2):319-28. doi: 10.1038/ajg.2010.428. Epub 2010 Nov 2.	Baars JE	Am J Gastroenterol	2011	2010-11-04			10.1038/ajg.2010.428	Excluded	Not relevant
21457444	Validity of administrative data for the diagnosis of primary sclerosing cholangitis: a population-based study	Molodecky NA, Myers RP, Barkema HW, Quan H, Kaplan GG.	Liver Int. 2011 May;31(5):712-20. doi: 10.1111/j.1478-3231.2011.02484.x. Epub 2011 Mar 9.	Molodecky NA	Liver Int	2011	2011-04-05			10.1111/j.1478-3231.2011.02484.x	Excluded	Not relevant
21248637	Live donor liver transplantation for primary sclerosing cholangitis: is disease recurrence increased?	Graziadei IW.	Curr Opin Gastroenterol. 2011 May;27(3):301-5. doi: 10.1097/MOG.0b013e3283437a8c.	Graziadei IW	Curr Opin Gastroenterol	2011	2011-01-21			10.1097/MOG.0b013e3283437a8c	Excluded	Not relevant
21812362	[Diagnostic value of antineutophil cytoplasmic antibodies]	Zak-Gołab A, Hrycek A, Holecki M, Chudek J.	Wiad Lek. 2011;64(1):37-42.	Zak-Gołab A	Wiad Lek	2011	2011-08-05				Excluded	Not English
21640928	IBD-related carcinoma and lymphoma	Claessen MM, Siersema PD, Vleggaar FP.	Best Pract Res Clin Gastroenterol. 2011 Apr;25 Suppl 1:S27-38. doi: 10.1016/S1521-6918(11)70007-5.	Claessen MM	Best Pract Res Clin Gastroenterol	2011	2011-06-07			10.1016/S1521-6918(11)70007-5	Excluded	Not relevant/Review Article
21448834	[Biliary diseases - new insights and developments]	Weismüller TJ, Lankisch TO.	Dtsch Med Wochenschr. 2011 Apr;136(14):713-6. doi: 10.1055/s-0031-1274571. Epub 2011 Mar 29.	Weismüller TJ	Dtsch Med Wochenschr	2011	2011-03-31			10.1055/s-0031-1274571	Excluded	Not English
21488076	Risk factors for cholangiocarcinoma	Tyson GL, El-Serag HB.	Hepatology. 2011 Jul;54(1):173-84. doi: 10.1002/hep.24351.	Tyson GL	Hepatology	2011	2011-04-14	PMC3125451	NIHMS286933	10.1002/hep.24351	Excluded	Not relevant/Review Article
21773706	Hepatobiliary complications of inflammatory bowel disease	Lichtenstein DR.	Curr Gastroenterol Rep. 2011 Oct;13(5):495-505. doi: 10.1007/s11894-011-0213-9.	Lichtenstein DR	Curr Gastroenterol Rep	2011	2011-07-21			10.1007/s11894-011-0213-9	Excluded	Not relevant/Review Article
22216370	Hepatic osteodystrophy: An important matter for consideration in chronic liver disease	López-Larramona G, Lucendo AJ, González-Castillo S, Tenias JM.	World J Hepatol. 2011 Dec 27;3(12):300-7. doi: 10.4254/wjh.v3.i12.300.	López-Larramona G	World J Hepatol	2011	2012-01-05	PMC3246548		10.4254/wjh.v3.i12.300	Excluded	Not relevant/Review Article
20740366	Clinical characteristics of inflammatory bowel disease associated with primary sclerosing cholangitis	Sano H, Nakazawa T, Ando T, Hayashi K, Naitoh I, Okumura F, Miyabe K, Yoshida M, Takahashi S, Ohara H, Joh T.	J Hepatobiliary Pancreat Sci. 2011 Mar;18(2):154-61. doi: 10.1007/s00534-010-0319-8.	Sano H	J Hepatobiliary Pancreat Sci	2011	2010-08-27			10.1007/s00534-010-0319-8	Excluded	Not relevant
20228674	Primary sclerosing cholangitis associated with elevated immunoglobulin G4: clinical characteristics and response to therapy	Björnsson E, Chari S, Silveira M, Gossard A, Takahashi N, Smyrk T, Lindor K.	Am J Ther. 2011 May;18(3):198-205. doi: 10.1097/MJT.0b013e3181c9dac6.	Björnsson E	Am J Ther	2011	2010-03-16			10.1097/MJT.0b013e3181c9dac6	Excluded	Not relevant
21402617	Does the severity of primary sclerosing cholangitis influence the clinical course of associated ulcerative colitis?	Marelli L, Xirouchakis E, Kalambokis G, Cholongitas E, Hamilton MI, Burroughs AK.	Gut. 2011 Sep;60(9):1224-8. doi: 10.1136/gut.2010.235408. Epub 2011 Mar 14.	Marelli L	Gut	2011	2011-03-16			10.1136/gut.2010.235408	Excluded	Not relevant
21837735	Waitlist survival of patients with primary sclerosing cholangitis in the model for end-stage liver disease era	Goldberg D, French B, Thomasson A, Reddy KR, Halpern SD.	Liver Transpl. 2011 Nov;17(11):1355-63. doi: 10.1002/lt.22396.	Goldberg D	Liver Transpl	2011	2011-08-13	PMC3203247	NIHMS314107	10.1002/lt.22396	Excluded	Not relevant
20955707	Bone disease in patients with primary sclerosing cholangitis	Angulo P, Grandison GA, Fong DG, Keach JC, Lindor KD, Bjornsson E, Koch A.	Gastroenterology. 2011 Jan;140(1):180-8. doi: 10.1053/j.gastro.2010.10.014. Epub 2010 Oct 16.	Angulo P	Gastroenterology	2011	2010-10-20	PMC3043598	NIHMS246481	10.1053/j.gastro.2010.10.014	Excluded	Not relevant/Review Article
21491796	Cholangiocarcinoma--current treatment options	Friman S.	Scand J Surg. 2011;100(1):30-4. doi: 10.1177/145749691110000106.	Friman S	Scand J Surg	2011	2011-04-16			10.1177/145749691110000106	Excluded	Not relevant
21219571	Infectious complications more than 1 year after liver transplantation: a 3-decade nationwide experience	Aberg F, Mäkisalo H, Höckerstedt K, Isoniemi H.	Am J Transplant. 2011 Feb;11(2):287-95. doi: 10.1111/j.1600-6143.2010.03384.x. Epub 2011 Jan 10.	Aberg F	Am J Transplant	2011	2011-01-12			10.1111/j.1600-6143.2010.03384.x	Excluded	Not relevant
20725943	Long-term complications, extraintestinal manifestations, and mortality in adult Crohn's disease in population-based cohorts	Peyrin-Biroulet L, Loftus EV Jr, Colombel JF, Sandborn WJ.	Inflamm Bowel Dis. 2011 Jan;17(1):471-8. doi: 10.1002/ibd.21417. Epub 2010 Aug 19.	Peyrin-Biroulet L	Inflamm Bowel Dis	2011	2010-08-21			10.1002/ibd.21417	Excluded	Not relevant
21334457	Many patients with primary sclerosing cholangitis and increased serum levels of carbohydrate antigen 19-9 do not have cholangiocarcinoma	Sinakos E, Saenger AK, Keach J, Kim WR, Lindor KD.	Clin Gastroenterol Hepatol. 2011 May;9(5):434-9.e1. doi: 10.1016/j.cgh.2011.02.007. Epub 2011 Feb 17.	Sinakos E	Clin Gastroenterol Hepatol	2011	2011-02-22			10.1016/j.cgh.2011.02.007	Excluded	Not relevant
21134114	The combination of primary sclerosing cholangitis and CCR5-Δ32 in recipients is strongly associated with the development of nonanastomotic biliary strictures after liver transplantation	op den Dries S, Buis CI, Adelmeijer J, Van der Jagt EJ, Haagsma EB, Lisman T, Porte RJ.	Liver Int. 2011 Sep;31(8):1102-9. doi: 10.1111/j.1478-3231.2010.02422.x. Epub 2010 Dec 7.	op den Dries S	Liver Int	2011	2010-12-08			10.1111/j.1478-3231.2010.02422.x	Excluded	Not relevant
21067838	Overlap syndromes: the International Autoimmune Hepatitis Group (IAIHG) position statement on a controversial issue	Boberg KM, Chapman RW, Hirschfield GM, Lohse AW, Manns MP, Schrumpf E; International Autoimmune Hepatitis Group.	J Hepatol. 2011 Feb;54(2):374-85. doi: 10.1016/j.jhep.2010.09.002. Epub 2010 Sep 18.	Boberg KM	J Hepatol	2011	2010-11-12			10.1016/j.jhep.2010.09.002	Excluded	Not relevant
20808297	Frequency and risk factors for extraintestinal manifestations in the Swiss inflammatory bowel disease cohort	Vavricka SR, Brun L, Ballabeni P, Pittet V, Prinz Vavricka BM, Zeitz J, Rogler G, Schoepfer AM.	Am J Gastroenterol. 2011 Jan;106(1):110-9. doi: 10.1038/ajg.2010.343. Epub 2010 Aug 31.	Vavricka SR	Am J Gastroenterol	2011	2010-09-03			10.1038/ajg.2010.343	Excluded	Not relevant
21609370	Differences in phosphatidylcholine and bile acids in bile from Egyptian and UK patients with and without cholangiocarcinoma	Hashim Abdalla MS, Taylor-Robinson SD, Sharif AW, Williams HR, Crossey MM, Badra GA, Thillainayagam AV, Bansi DS, Thomas HC, Waked IA, Khan SA.	HPB (Oxford). 2011 Jun;13(6):385-90. doi: 10.1111/j.1477-2574.2011.00296.x. Epub 2011 Mar 22.	Hashim Abdalla MS	HPB (Oxford)	2011	2011-05-26	PMC3103094		10.1111/j.1477-2574.2011.00296.x	Excluded	Not relevant
21910861	Autoimmune liver disease - are there spectra that we do not know?	Fallatah HI, Akbar HO.	Comp Hepatol. 2011 Sep 12;10:9. doi: 10.1186/1476-5926-10-9.	Fallatah HI	Comp Hepatol	2011	2011-09-14	PMC3179434		10.1186/1476-5926-10-9	Excluded	Not relevant/Review Article
21674559	Utility of serum immunoglobulin G4 in distinguishing immunoglobulin G4-associated cholangitis from cholangiocarcinoma	Oseini AM, Chaiteerakij R, Shire AM, Ghazale A, Kaiya J, Moser CD, Aderca I, Mettler TA, Therneau TM, Zhang L, Takahashi N, Chari ST, Roberts LR.	Hepatology. 2011 Sep 2;54(3):940-8. doi: 10.1002/hep.24487. Epub 2011 Aug 8.	Oseini AM	Hepatology	2011	2011-06-16	PMC3253343	NIHMS302839	10.1002/hep.24487	Excluded	Not relevant
20821235	Small bile duct involvement in IgG4-related sclerosing cholangitis: liver biopsy and cholangiography correlation	Naitoh I, Zen Y, Nakazawa T, Ando T, Hayashi K, Okumura F, Miyabe K, Yoshida M, Nojiri S, Kanematsu T, Ohara H, Joh T.	J Gastroenterol. 2011 Feb;46(2):269-76. doi: 10.1007/s00535-010-0319-0. Epub 2010 Sep 7.	Naitoh I	J Gastroenterol	2011	2010-09-08			10.1007/s00535-010-0319-0	Excluded	Not relevant
25755386	Evaluation of liver transplant recipients	Thuluvath PJ.	J Clin Exp Hepatol. 2011 Dec;1(3):199-203. doi: 10.1016/S0973-6883(11)60238-7. Epub 2012 Jan 2.	Thuluvath PJ	J Clin Exp Hepatol	2011	2015-03-11	PMC3940623		10.1016/S0973-6883(11)60238-7	Excluded	Not relevant/Review Article
21717284	Prevalence and clinical implications of positive serum anti-microsomal antibodies in symptomatic patients with ileal pouches	Navaneethan U, Venkatesh PG, Manilich E, Kiran RP, Remzi FH, Shen B.	J Gastrointest Surg. 2011 Sep;15(9):1577-82. doi: 10.1007/s11605-011-1586-7. Epub 2011 Jun 30.	Navaneethan U	J Gastrointest Surg	2011	2011-07-01			10.1007/s11605-011-1586-7	Excluded	Not relevant
21725838	Elevated serum IgG4 is associated with chronic antibiotic-refractory pouchitis	Navaneethan U, Venkatesh PG, Kapoor S, Kiran RP, Remzi FH, Shen B.	J Gastrointest Surg. 2011 Sep;15(9):1556-61. doi: 10.1007/s11605-011-1587-6. Epub 2011 Jul 3.	Navaneethan U	J Gastrointest Surg	2011	2011-07-05			10.1007/s11605-011-1587-6	Excluded	Not relevant
22228965	Recurrence and rejection in liver transplantation for primary sclerosing cholangitis	Fosby B, Karlsen TH, Melum E.	World J Gastroenterol. 2012 Jan 7;18(1):1-15. doi: 10.3748/wjg.v18.i1.1.	Fosby B	World J Gastroenterol	2012	2012-01-10	PMC3251800		10.3748/wjg.v18.i1.1	Excluded	Not relevant
22245904	Epidemiology of primary sclerosing cholangitis and primary biliary cirrhosis: a systematic review	Boonstra K, Beuers U, Ponsioen CY.	J Hepatol. 2012 May;56(5):1181-1188. doi: 10.1016/j.jhep.2011.10.025. Epub 2012 Jan 13.	Boonstra K	J Hepatol	2012	2012-01-17			10.1016/j.jhep.2011.10.025	Excluded	Not relevant
23075867	Primary sclerosing cholangitis: new approaches to diagnosis, surveillance and treatment	Trauner M, Halilbasic E, Baghdasaryan A, Moustafa T, Krones E, Fickert P, Hofer H, Penner E.	Dig Dis. 2012;30 Suppl 1:39-47. doi: 10.1159/000341123. Epub 2012 Oct 11.	Trauner M	Dig Dis	2012	2012-10-19			10.1159/000341123	Excluded	Review Article
23122450	Urosdeoxycholic acid in primary sclerosing cholangitis: a meta-analysis and systematic review	Othman MO, Dunkelberg J, Roy PK.	Arab J Gastroenterol. 2012 Sep;13(3):103-10. doi: 10.1016/j.ajg.2012.06.011. Epub 2012 Sep 20.	Othman MO	Arab J Gastroenterol	2012	2012-11-06			10.1016/j.ajg.2012.06.011	Excluded	Not relevant/Review Article
21890438	Serum lipids in primary sclerosing cholangitis	Sinakos E, Abbas G, Jorgensen RA, Lindor KD.	Dig Liver Dis. 2012 Jan;44(1):44-8. doi: 10.1016/j.dld.2011.07.020. Epub 2011 Sep 3.	Sinakos E	Dig Liver Dis	2012	2011-09-06			10.1016/j.dld.2011.07.020	Excluded	Review Article
22887956	Burden of de novo malignancy in the liver transplant recipient	Chandok N, Watt KD.	Liver Transpl. 2012 Nov;18(11):1277-89. doi: 10.1002/lt.23531. Epub 2012 Sep 26.	Chandok N	Liver Transpl	2012	2012-08-14			10.1002/lt.23531	Excluded	Not relevant/Review Article
22098097	Mortality and cancer risk related to primary sclerosing cholangitis in a Swedish population-based cohort	de Valle MB, Björnsson E, Lindkvist B.	Liver Int. 2012 Mar;32(3):441-8. doi: 10.1111/j.1478-3231.2011.02614.x. Epub 2011 Aug 25.	de Valle MB	Liver Int	2012	2011-11-22			10.1111/j.1478-3231.2011.02614.x	Excluded	Inadequate data reported
22156871	Inflammatory bowel disease complicated by primary sclerosing cholangitis and cirrhosis: is restorative proctocolectomy safe?	Lian L, Menon KV, Shen B, Remzi F, Kiran RP.	Dis Colon Rectum. 2012 Jan;55(1):79-84. doi: 10.1097/DCR.0b013e3182315745.	Lian L	Dis Colon Rectum	2012	2011-12-14			10.1097/DCR.0b013e3182315745	Excluded	Not relevant/Review Article
22037429	Risk for colorectal neoplasia in patients with colonic Crohn's disease and concomitant primary sclerosing cholangitis	Braden B, Halliday J, Aryasingha S, Sharifi Y, Checchin D, Warren BF, Kitiyakara T, Travis SP, Chapman RW.	Clin Gastroenterol Hepatol. 2012 Mar;10(3):303-8. doi: 10.1016/j.cgh.2011.10.020. Epub 2011 Oct 28.	Braden B	Clin Gastroenterol Hepatol	2012	2011-11-01			10.1016/j.cgh.2011.10.020	Excluded	Not relevant
31897266	Challenges of Cholangiocarcinoma Detection in Patients with Primary Sclerosing Cholangitis	Tabibian JH, Lindor KD.	J Anal Oncol. 2012;1(1):50-55. doi: 10.6000/1927-7229.2012.01.01.7.	Tabibian JH	J Anal Oncol	2012	2020-01-04	PMC6939639	NIHMS1062273	10.6000/1927-7229.2012.01.01.7	Excluded	Not relevant/Review Article
26182318	Overlap syndrome of autoimmune hepatitis and primary sclerosing cholangitis complicated with hepatocellular carcinoma	Fukuda K, Kogita S, Tsuchimoto Y, Sawai Y, Igura T, Ohama H, Makino Y, Matsumoto Y, Nakahara M, Zushi S, Imai Y.	Clin J Gastroenterol. 2012 Jun;5(3):183-8. doi: 10.1007/s12328-012-0294-5. Epub 2012 Apr 7.	Fukuda K	Clin J Gastroenterol	2012	2015-07-17			10.1007/s12328-012-0294-5	Excluded	Not relevant
22606437	Unexplained findings of kayser-fleischer-like rings in a patient with cryptogenic cirrhosis	Jawairia M, Subhani M, Siddiqui G, Prasad A, Shahzad G, Rizvon K, Mustacchia P.	Case Rep Gastrointest Med. 2012;2012:438525. doi: 10.1155/2012/438525. Epub 2012 Mar 15.	Jawairia M	Case Rep Gastrointest Med	2012	2012-05-19	PMC3350065		10.1155/2012/438525	Excluded	Not relevant
23108808	Risk factors for complications of ERCP in primary sclerosing cholangitis	Ismail S, Kylänpää L, Mustonen H, Halttunen J, Lindström O, Jokelainen K, Udd M, Färkkilä M.	Endoscopy. 2012 Dec;44(12):1133-8. doi: 10.1055/s-0032-1325677. Epub 2012 Oct 29.	Ismail S	Endoscopy	2012	2012-10-31			10.1055/s-0032-1325677	Excluded	Not relevant
22876036	Colorectal cancer in inflammatory bowel disease: what is the real magnitude of the risk?	Dyson JK, Rutter MD.	World J Gastroenterol. 2012 Aug 7;18(29):3839-48. doi: 10.3748/wjg.v18.i29.3839.	Dyson JK	World J Gastroenterol	2012	2012-08-10	PMC3413056		10.3748/wjg.v18.i29.3839	Excluded	Not relevant
22398080	Temporal trends in colon neoplasms in patients with primary sclerosing cholangitis and ulcerative colitis	Navaneethan U, Venkatesh PG, Lashner BA, Remzi FH, Shen B, Kiran RP.	J Crohns Colitis. 2012 Sep;6(8):845-51. doi: 10.1016/j.crohns.2012.01.012. Epub 2012 Feb 8.	Navaneethan U	J Crohns Colitis	2012	2012-03-09			10.1016/j.crohns.2012.01.012	Excluded	Not relevant
23018008	[Epidemiology, diagnosis, complications and surgery in inflammatory bowel disease]	Sicilia B.	Gastroenterol Hepatol. 2012 Sep;35 Suppl 1:51-6. doi: 10.1016/S0210-5705(12)70034-1.	Sicilia B	Gastroenterol Hepatol	2012	2012-09-29			10.1016/S0210-5705(12)70034-1	Excluded	Not English
22017643	Duct-to-duct biliary reconstruction in orthotopic liver transplantation for primary sclerosing cholangitis: a viable and safe alternative	Damrah O, Sharma D, Burroughs A, Rolando N, Fernando B, Davidson B, Rolles K.	Transpl Int. 2012 Jan;25(1):64-8. doi: 10.1111/j.1432-2277.2011.01371.x. Epub 2011 Oct 22.	Damrah O	Transpl Int	2012	2011-10-25			10.1111/j.1432-2277.2011.01371.x	Excluded	Not relevant
24714149	Intestinal cancer in inflammatory bowel disease: natural history and surveillance guidelines	Hernández V, Clofent J.	Ann Gastroenterol. 2012;25(3):193-200.	Hernández V	Ann Gastroenterol	2012	2014-04-10	PMC3959368			Excluded	Not relevant
21745316	Malignancies and mortality in 200 patients with primary sclerosering cholangitis: a long-term single-centre study	Fevery J, Henckaerts L, Van Oirbeek R, Vermeire S, Rutgeerts P, Nevens F, Van Steenbergen W.	Liver Int. 2012 Feb;32(2):214-22. doi: 10.1111/j.1478-3231.2011.02575.x. Epub 2011 Jul 5.	Fevery J	Liver Int	2012	2011-07-13			10.1111/j.1478-3231.2011.02575.x	Excluded	Not relevant
22335632	Lack of standardization in exception points for patients with primary sclerosing cholangitis and bacterial cholangitis	Goldberg D, Bittermann T, Makar G.	Am J Transplant. 2012 Jun;12(6):1603-9. doi: 10.1111/j.1600-6143.2011.03969.x. Epub 2012 Feb 15.	Goldberg D	Am J Transplant	2012	2012-02-17	PMC3357462	NIHMS352083	10.1111/j.1600-6143.2011.03969.x	Excluded	Not relevant
26181867	Hepatopancreatobiliary manifestations of inflammatory bowel disease	Nakamura K, Ito T, Kotoh K, Ihara E, Ogino H, Iwasa T, Tanaka Y, Iboshi Y, Takayanagi R.	Clin J Gastroenterol. 2012 Feb;5(1):1-8. doi: 10.1007/s12328-011-0282-1. Epub 2012 Jan 6.	Nakamura K	Clin J Gastroenterol	2012	2015-07-17			10.1007/s12328-011-0282-1	Excluded	Not relevant/Review Article
26000134	Recurrence of autoimmune liver diseases after liver transplantation: clinical aspects	Cholongitas E, Burroughs AK.	Auto Immun Highlights. 2012 Oct 30;3(3):113-8. doi: 10.1007/s13317-012-0040-5. eCollection 2012 Dec.	Cholongitas E	Auto Immun Highlights	2012	2015-05-23	PMC4389079		10.1007/s13317-012-0040-5	Excluded	Not relevant/Review Article
21994151	Mortality and the risk of malignancy in autoimmune liver diseases: a population-based study in Canterbury, New Zealand	Ngu JH, Gearry RB, Frampton CM, Stedman CA.	Hepatology. 2012 Feb;55(2):522-9. doi: 10.1002/hep.24743.	Ngu JH	Hepatology	2012	2011-10-14			10.1002/hep.24743	Excluded	Inadequate data reported
22228163	Risk factors for rectal stump cancer in inflammatory bowel disease	Lutgens MW, van Oijen MG, Vleggaar FP, Siersema PD, Broekman MM, Oldenburg B; Dutch Initiative on Crohn and Colitis.	Dis Colon Rectum. 2012 Feb;55(2):191-6. doi: 10.1097/DCR.0b013e31823b537c.	Lutgens MW	Dis Colon Rectum	2012	2012-01-10			10.1097/DCR.0b013e31823b537c	Excluded	Not relevant/Review Article
22743732	Repeated graft loss after orthotopic liver transplantation: a case report	Kornasiewicz O, Zbroński K, Grąt M, Zieniewicz K, Kawczyk M.	Ann Transplant. 2012 Apr-Jun;17(2):131-4. doi: 10.12659/aot.883232.	Kornasiewicz O	Ann Transplant	2012	2012-06-30			10.12659/aot.883232	Excluded	Case Report
21963955	Lower incidence of biliary carcinoma in patients with primary sclerosing cholangitis and high serum levels of immunoglobulin E	Hirano K, Tada M, Mizuno S, Isayama H, Takahara N, Nagano R, Hamada T, Miyabayashi K, Ito Y, Mohri D, Kawakubo K, Sasaki T, Kogure H, Yamamoto N, Sasahira N, Yamashiki N, Sugawara Y, Kokudo N, Toda N, Koike K.	Clin Gastroenterol Hepatol. 2012 Jan;10(1):79-83. doi: 10.1016/j.cgh.2011.09.015. Epub 2011 Oct 1.	Hirano K	Clin Gastroenterol Hepatol	2012	2011-10-04			10.1016/j.cgh.2011.09.015	Excluded	Not relevant
22094024	Primary sclerosing cholangitis and disease distribution in inflammatory bowel disease	O'Toole A, Alakkari A, Keegan D, Doherty G, Mulcahy H, O'Donoghue D.	Clin Gastroenterol Hepatol. 2012 Apr;10(4):439-41. doi: 10.1016/j.cgh.2011.11.010. Epub 2011 Nov 15.	O'Toole A	Clin Gastroenterol Hepatol	2012	2011-11-19			10.1016/j.cgh.2011.11.010	Excluded	Review Article
23480763	Epigenetic aberrations in cholangiocarcinoma: potential biomarkers and promising target for novel therapeutic strategies	Limpaiboon T.	Asian Pac J Cancer Prev. 2012;13 Suppl:41-5.	Limpaiboon T	Asian Pac J Cancer Prev	2012	2013-03-14				Excluded	Not relevant
22031356	Likelihood of malignancy in gallbladder polyps and outcomes following cholecystectomy in primary sclerosing cholangitis	Eaton JE, Thackeray EW, Lindor KD.	Am J Gastroenterol. 2012 Mar;107(3):431-9. doi: 10.1038/ajg.2011.361. Epub 2011 Oct 25.	Eaton JE	Am J Gastroenterol	2012	2011-10-28			10.1038/ajg.2011.361	Excluded	Not relevant
22569526	Investigative MRI cholangiopancreatography for primary sclerosing cholangitis-type lesions in children with IBD	Alexopoulou E, Xenophontos PE, Economopoulos N, Spyridopoulos TN, Papakonstantinou O, Panayotou I, Dimakou K, Roma E, Kelekis NL.	J Pediatr Gastroenterol Nutr. 2012 Sep;55(3):308-13. doi: 10.1097/MPG.0b013e31825bb3dc.	Alexopoulou E	J Pediatr Gastroenterol Nutr	2012	2012-05-10			10.1097/MPG.0b013e31825bb3dc	Excluded	Not relevant
22942741	Molecular mechanisms of ursodeoxycholic acid toxicity & side effects: ursodeoxycholic acid freezes regeneration & induces hibernation mode	Kotb MA.	Int J Mol Sci. 2012;13(7):8882-8914. doi: 10.3390/ijms13078882. Epub 2012 Jul 17.	Kotb MA	Int J Mol Sci	2012	2012-09-04	PMC3430272		10.3390/ijms13078882	Excluded	Not relevant
22581914	Six cases of primary colorectal cancer after living-donor liver transplantation: a single-institution experience in Japan	Kazama S, Hongo K, Sunami E, Sugawara Y, Kokudo N, Kitayama J.	Jpn J Clin Oncol. 2012 Jul;42(7):586-90. doi: 10.1093/jjco/hys073. Epub 2012 May 11.	Kazama S	Jpn J Clin Oncol	2012	2012-05-15			10.1093/jjco/hys073	Excluded	Not relevant
22577871	Colorectal neoplasia in patients with primary sclerosing cholangitis undergoing liver transplantation: a Nordic multicenter study	Jørgensen KK, Lindström L, Cvancarova M, Castedal M, Friman S, Schrumpf E, Foss A, Isoniemi H, Nordin A, Holte K, Rasmussen A, Bergquist A, Vatn MH, Boberg KM.	Scand J Gastroenterol. 2012 Sep;47(8-9):1021-9. doi: 10.3109/00365521.2012.685754. Epub 2012 May 14.	Jørgensen KK	Scand J Gastroenterol	2012	2012-05-15			10.3109/00365521.2012.685754	Excluded	Not relevant
22405258	Duration and severity of primary sclerosing cholangitis is not associated with risk of neoplastic changes in the colon in patients with ulcerative colitis	Navaneethan U, Kochhar G, Venkatesh PG, Lewis B, Lashner BA, Remzi FH, Shen B, Kiran RP.	Gastrointest Endosc. 2012 May;75(5):1045-1054.e1. doi: 10.1016/j.gie.2012.01.015. Epub 2012 Mar 8.	Navaneethan U	Gastrointest Endosc	2012	2012-03-13			10.1016/j.gie.2012.01.015	Excluded	Not relevant
22701310	Colorectal cancer chemoprevention by mesalazine and its derivatives	Stolfi C, Pallone F, Monteleone G.	J Biomed Biotechnol. 2012;2012:980458. doi: 10.1155/2012/980458. Epub 2012 Jun 4.	Stolfi C	J Biomed Biotechnol	2012	2012-06-16	PMC3373216		10.1155/2012/980458	Excluded	Not relevant
22541142	Long-term follow-up of ulcerative colitis in Taiwan	Wei SC, Shieh MJ, Chang MC, Chang YT, Wang CY, Wong JM.	J Chin Med Assoc. 2012 Apr;75(4):151-5. doi: 10.1016/j.jcma.2012.02.017. Epub 2012 Mar 30.	Wei SC	J Chin Med Assoc	2012	2012-05-01			10.1016/j.jcma.2012.02.017	Excluded	Not relevant/Review Article
22752890	Endoscopic ultrasound as an early diagnostic tool for primary sclerosing cholangitis: a prospective pilot study	Lutz HH, Wasmuth HE, Streetz K, Tacke F, Koch A, Luedde T, Trautwein C, Tischendorf JJ.	Endoscopy. 2012 Oct;44(10):934-9. doi: 10.1055/s-0032-1309896. Epub 2012 Jul 2.	Lutz HH	Endoscopy	2012	2012-07-04			10.1055/s-0032-1309896	Excluded	Not relevant/Pilot study
22693505	Epstein-barr virus as a trigger of autoimmune liver diseases	Rigopoulou EI, Smyk DS, Matthews CE, Billinis C, Burroughs AK, Lenzi M, Bogdanos DP.	Adv Virol. 2012;2012:987471. doi: 10.1155/2012/987471. Epub 2012 May 28.	Rigopoulou EI	Adv Virol	2012	2012-06-14	PMC3368154		10.1155/2012/987471	Excluded	Review Article
21597894	Risk factors for gallbladder cancer and cholangiocarcinoma: similarities, differences and updates	Rustagi T, Dasanu CA.	J Gastrointest Cancer. 2012 Jun;43(2):137-47. doi: 10.1007/s12029-011-9284-y.	Rustagi T	J Gastrointest Cancer	2012	2011-05-21			10.1007/s12029-011-9284-y	Excluded	Not relevant/Review Article
22343690	Factors that reduce health-related quality of life in patients with primary sclerosing cholangitis	Benito de Valle M, Rahman M, Lindkvist B, Björnsson E, Chapman R, Kalaitzakis E.	Clin Gastroenterol Hepatol. 2012 Jul;10(7):769-775.e2. doi: 10.1016/j.cgh.2012.01.025. Epub 2012 Feb 15.	Benito de Valle M	Clin Gastroenterol Hepatol	2012	2012-02-21			10.1016/j.cgh.2012.01.025	Excluded	Not relevant
23180946	Celiac disease markers in patients with liver diseases: a single center large scale screening study	Drastich P, Honsová E, Lodererová A, Jarešová M, Pekáriková A, Hoffmanová I, Tučková L, Tlaskalová-Hogenová H, Spičák J, Sánchez D.	World J Gastroenterol. 2012 Nov 21;18(43):6255-62. doi: 10.3748/wjg.v18.i43.6255.	Drastich P	World J Gastroenterol	2012	2012-11-28	PMC3501774		10.3748/wjg.v18.i43.6255	Excluded	Not relevant
28839638	Improving outpatient services: the Southampton IBD virtual clinic	Hunter J, Claridge A, James S, Chan D, Stacey B, Stroud M, Patel P, Fine D, Cummings JRF.	Frontline Gastroenterol. 2012 Apr;3(2):76-80. doi: 10.1136/flgastro-2012-100123. Epub 2012 Mar 13.	Hunter J	Frontline Gastroenterol	2012	2017-08-26	PMC5517268		10.1136/flgastro-2012-100123	Excluded	Not relevant
22822228	Improving outpatient services: the Southampton IBD virtual clinic	Hunter J, Claridge A, James S, Chan D, Stacey B, Stroud M, Patel P, Fine D, Cummings JR.	Postgrad Med J. 2012 Aug;88(1042):487-91. doi: 10.1136/postgradmedj-2012-100123rep.	Hunter J	Postgrad Med J	2012	2012-07-24			10.1136/postgradmedj-2012-100123rep	Excluded	Not relevant
21416564	Outcome of sporadic adenomas and adenoma-like dysplasia in patients with ulcerative colitis undergoing polypectomy	Kisiel JB, Loftus EV Jr, Harmsen WS, Zinsmeister AR, Sandborn WJ.	Inflamm Bowel Dis. 2012 Feb;18(2):226-35. doi: 10.1002/ibd.21687. Epub 2011 Mar 17.	Kisiel JB	Inflamm Bowel Dis	2012	2011-03-19			10.1002/ibd.21687	Excluded	Not relevant
22624726	Outcomes of transplantation using organs from a donor infected with Klebsiella pneumoniae carbapenemase (KPC)-producing K. pneumoniae	Ariza-Heredia EJ, Patel R, Blumberg EA, Walker RC, Lewis R, Evans J, Sankar A, Willliams MD, Rogers J, Milano C, Razonable RR.	Transpl Infect Dis. 2012 Jun;14(3):229-36. doi: 10.1111/j.1399-3062.2012.00742.x. Epub 2012 May 25.	Ariza-Heredia EJ	Transpl Infect Dis	2012	2012-05-26			10.1111/j.1399-3062.2012.00742.x	Excluded	Not relevant
22408762	Clinical significance of autoantibodies to p53 protein in patients with autoimmune liver diseases	Himoto T, Yoneyama H, Kurokohchi K, Inukai M, Masugata H, Goda F, Haba R, Watanabe S, Senda S, Masaki T.	Can J Gastroenterol. 2012 Mar;26(3):125-9. doi: 10.1155/2012/890698.	Himoto T	Can J Gastroenterol	2012	2012-03-13	PMC3299234		10.1155/2012/890698	Excluded	Not relevant
23002341	Primary biliary cirrhosis-specific autoantibodies in first degree relatives of Greek primary biliary cirrhosis patients	Zografos TA, Gatselis N, Zachou K, Liaskos C, Gabeta S, Koukoulis GK, Dalekos GN.	World J Gastroenterol. 2012 Sep 14;18(34):4721-8. doi: 10.3748/wjg.v18.i34.4721.	Zografos TA	World J Gastroenterol	2012	2012-09-25	PMC3442210		10.3748/wjg.v18.i34.4721	Excluded	Not relevant
22522090	Decreasing risk of colorectal cancer in patients with inflammatory bowel disease over 30 years	Jess T, Simonsen J, Jørgensen KT, Pedersen BV, Nielsen NM, Frisch M.	Gastroenterology. 2012 Aug;143(2):375-81.e1; quiz e13-4. doi: 10.1053/j.gastro.2012.04.016. Epub 2012 Apr 19.	Jess T	Gastroenterology	2012	2012-04-24			10.1053/j.gastro.2012.04.016	Excluded	Not relevant
22643194	Early-onset versus late-onset nonanastomotic biliary strictures post liver transplantation: risk factors reflect different pathogenesis	Howell JA, Gow PJ, Angus PW, Jones RM, Wang BZ, Bailey M, Fink MA.	Transpl Int. 2012 Jul;25(7):765-75. doi: 10.1111/j.1432-2277.2012.01501.x. Epub 2012 May 30.	Howell JA	Transpl Int	2012	2012-05-31			10.1111/j.1432-2277.2012.01501.x	Excluded	Not relevant
22100297	Polysomy and p16 deletion by fluorescence in situ hybridization in the diagnosis of indeterminate biliary strictures	Gonda TA, Glick MP, Sethi A, Poneros JM, Palmas W, Iqbal S, Gonzalez S, Nandula SV, Emond JC, Brown RS, Murty VV, Stevens PD.	Gastrointest Endosc. 2012 Jan;75(1):74-9. doi: 10.1016/j.gie.2011.08.022. Epub 2011 Nov 17.	Gonda TA	Gastrointest Endosc	2012	2011-11-22			10.1016/j.gie.2011.08.022	Excluded	Not relevant
22125168	Clinical significance of indefinite for dysplasia on pouch biopsy in patients with underlying inflammatory bowel disease	Liu ZX, Liu XL, Patil DT, Lian L, Kiran RP, Remzi FH, Ni RZ, Shen B.	J Gastrointest Surg. 2012 Mar;16(3):562-71. doi: 10.1007/s11605-011-1779-0. Epub 2011 Nov 29.	Liu ZX	J Gastrointest Surg	2012	2011-11-30			10.1007/s11605-011-1779-0	Excluded	Not relevant
23317187	Cholangiocarcinoma: an-eight-year experience in a tertiary-center in Iran	Mohammad-Alizadeh AH, Ghobakhlou M, Shalmani HM, Zali MR.	Asian Pac J Cancer Prev. 2012;13(11):5381-4. doi: 10.7314/apjcp.2012.13.11.5381.	Mohammad-Alizadeh AH	Asian Pac J Cancer Prev	2012	2013-01-16			10.7314/apjcp.2012.13.11.5381	Excluded	Not relevant
22238154	Pediatric ulcerative colitis associated with autoimmune diseases: a distinct form of inflammatory bowel disease?	Ordonez F, Lacaille F, Canioni D, Talbotec C, Fournet JC, Cerf-Bensussan N, Goulet O, Schmitz J, Ruemmele FM.	Inflamm Bowel Dis. 2012 Oct;18(10):1809-17. doi: 10.1002/ibd.22864. Epub 2012 Jan 11.	Ordonez F	Inflamm Bowel Dis	2012	2012-01-13			10.1002/ibd.22864	Excluded	Not relevant
21708824	Effects of haptoglobin polymorphisms and deficiency on susceptibility to inflammatory bowel disease and on severity of murine colitis	Márquez L, Shen C, Cleynen I, De Hertogh G, Van Steen K, Machiels K, Perrier C, Ballet V, Organe S, Ferrante M, Henckaerts L, Galicia G, Rutgeerts P, Ceuppens JL, Vermeire S.	Gut. 2012 Apr;61(4):528-34. doi: 10.1136/gut.2011.240978. Epub 2011 Jun 27.	Márquez L	Gut	2012	2011-06-29			10.1136/gut.2011.240978	Excluded	Not relevant
22410047	Living donor liver transplantation in children with cholestatic liver disease: a single-center experience	Mizuta K, Urahashi T, Ihara Y, Sanada Y, Wakiya T, Yamada N, Okada N, Egami S, Hishikawa S, Hyodo M, Sakuma Y, Fujiwara T, Kawarasaki H, Yasuda Y.	Transplant Proc. 2012 Mar;44(2):469-72. doi: 10.1016/j.transproceed.2011.11.014.	Mizuta K	Transplant Proc	2012	2012-03-14			10.1016/j.transproceed.2011.11.014	Excluded	Not relevant
23721009	Liver transplantation in the MELD era--analysis of the OPTN/UNOS registry	Taniguchi M.	Clin Transpl. 2012:41-65.	Taniguchi M	Clin Transpl	2012	2013-06-01				Excluded	Not relevant
22988518	Primary sclerosing cholangitis associated with elevated immunoglobulin-g4: a preliminary study	Parhizkar B, Mohammad Alizadeh AH, Asadzadeh Aghdaee H, Malekpour H, Entezari AH.	ISRN Gastroenterol. 2012;2012:325743. doi: 10.5402/2012/325743. Epub 2012 Sep 4.	Parhizkar B	ISRN Gastroenterol	2012	2012-09-19	PMC3439955		10.5402/2012/325743	Excluded	Not relevant
22069246	Presence of concomitant inflammatory bowel disease is associated with an increased risk of postcholecystectomy complications	Navaneethan U, Choure A, Venkatesh PG, Hammel J, Lin J, Goldblum JR, Manilich E, Kiran RP, Remzi FH, Shen B.	Inflamm Bowel Dis. 2012 Sep;18(9):1682-8. doi: 10.1002/ibd.21917. Epub 2011 Nov 8.	Navaneethan U	Inflamm Bowel Dis	2012	2011-11-10			10.1002/ibd.21917	Excluded	Not relevant
23810223	Primary sclerosing cholangitis	Hirschfield GM, Karlsen TH, Lindor KD, Adams DH.	Lancet. 2013 Nov 9;382(9904):1587-99. doi: 10.1016/S0140-6736(13)60096-3. Epub 2013 Jun 28.	Hirschfield GM	Lancet	2013	2013-07-02			10.1016/S0140-6736(13)60096-3	Excluded	Review Article
23454027	Primary sclerosing cholangitis: diagnosis, prognosis, and management	Singh S, Talwalkar JA.	Clin Gastroenterol Hepatol. 2013 Aug;11(8):898-907. doi: 10.1016/j.cgh.2013.02.016. Epub 2013 Feb 27.	Singh S	Clin Gastroenterol Hepatol	2013	2013-03-05	PMC3692584	NIHMS450751	10.1016/j.cgh.2013.02.016	Excluded	Review Article
24529302	Primary sclerosing cholangitis: diagnosis and treatment	Lutz H, Trautwein C, Tischendorf JW.	Dtsch Arztebl Int. 2013 Dec 23;110(51-52):867-74. doi: 10.3238/arztebl.2013.0867.	Lutz H	Dtsch Arztebl Int	2013	2014-02-18	PMC3928533		10.3238/arztebl.2013.0867	Excluded	Review Article
23704818	Biliary complications following liver transplantation	Kochhar G, Parungao JM, Hanouneh IA, Parsi MA.	World J Gastroenterol. 2013 May 21;19(19):2841-6. doi: 10.3748/wjg.v19.i19.2841.	Kochhar G	World J Gastroenterol	2013	2013-05-25	PMC3660810		10.3748/wjg.v19.i19.2841	Excluded	Review Article
23797133	Primary sclerosing cholangitis and cholangiocarcinoma: pathogenesis and modes of diagnostics	Ehlken H, Schramm C.	Dig Dis. 2013;31(1):118-25. doi: 10.1159/000347206. Epub 2013 Jun 17.	Ehlken H	Dig Dis	2013	2013-06-26			10.1159/000347206	Excluded	Review Article
24232746	Role of the microbiota and antibiotics in primary sclerosing cholangitis	Tabibian JH, Talwalkar JA, Lindor KD.	Biomed Res Int. 2013;2013:389537. doi: 10.1155/2013/389537. Epub 2013 Oct 22.	Tabibian JH	Biomed Res Int	2013	2013-11-16	PMC3819830		10.1155/2013/389537	Excluded	Review Article
23932346	Geoepidemiology of primary sclerosing cholangitis: a critical review	Tanaka A, Takikawa H.	J Autoimmun. 2013 Oct;46:35-40. doi: 10.1016/j.jaut.2013.07.005. Epub 2013 Aug 7.	Tanaka A	J Autoimmun	2013	2013-08-13			10.1016/j.jaut.2013.07.005	Excluded	Review Article
23775876	Population-based epidemiology, malignancy risk, and outcome of primary sclerosing cholangitis	Boonstra K, Weersma RK, van Erpecum KJ, Rauws EA, Spanier BW, Poen AC, van Nieuwkerk KM, Drenth JP, Witteman BJ, Tuynman HA, Naber AH, Kingma PJ, van Buuren HR, van Hoek B, Vleggaar FP, van Geloven N, Beuers U, Ponsioen CY; EpiPSCPBC Study Group.	Hepatology. 2013 Dec;58(6):2045-55. doi: 10.1002/hep.26565. Epub 2013 Oct 17.	Boonstra K	Hepatology	2013	2013-06-19			10.1002/hep.26565	Included	-
23686586	Primary sclerosing cholangitis, autoimmune hepatitis, and overlap in Utah children: epidemiology and natural history	Deneau M, Jensen MK, Holmen J, Williams MS, Book LS, Guthery SL.	Hepatology. 2013 Oct;58(4):1392-400. doi: 10.1002/hep.26454. Epub 2013 Aug 13.	Deneau M	Hepatology	2013	2013-05-21			10.1002/hep.26454	Excluded	Lack of measurements
24031103	Epidemiology of inflammatory bowel diseases in iran and Asia; a mini review	Safarpour AR, Hosseini SV, Mehrabani D.	Iran J Med Sci. 2013 Jun;38(2 Suppl):140-9.	Safarpour AR	Iran J Med Sci	2013	2013-09-14	PMC3771215			Excluded	Review Article
24019127	Incidence of colorectal cancer after liver transplantation for primary sclerosing cholangitis: a systematic review and meta-analysis	Singh S, Edakkanambeth Varayil J, Loftus EV Jr, Talwalkar JA.	Liver Transpl. 2013 Dec;19(12):1361-9. doi: 10.1002/lt.23741.	Singh S	Liver Transpl	2013	2013-09-11			10.1002/lt.23741	Excluded	Review Article
23433613	Natural history of low grade dysplasia in patients with primary sclerosing cholangitis and ulcerative colitis	Venkatesh PG, Jegadeesan R, Gutierrez NG, Sanaka MR, Navaneethan U.	J Crohns Colitis. 2013 Dec;7(12):968-73. doi: 10.1016/j.crohns.2013.02.002. Epub 2013 Feb 20.	Venkatesh PG	J Crohns Colitis	2013	2013-02-26			10.1016/j.crohns.2013.02.002	Excluded	Not relevant
22552273	Dysplasia and colorectal cancer in a patient with ulcerative colitis and primary sclerosing cholangitis: a case report and a short review of the literature	Chaparro M, Trapero-Marugán M, Guijarro M, López C, Moreno-Otero R, Gisbert JP.	J Crohns Colitis. 2013 Mar;7(2):e61-5. doi: 10.1016/j.crohns.2012.04.005. Epub 2012 Apr 30.	Chaparro M	J Crohns Colitis	2013	2012-05-04			10.1016/j.crohns.2012.04.005	Excluded	Case Report
22712545	Colonic neoplasia in young patients with inflammatory bowel disease and primary sclerosing cholangitis	Imam MH, Thackeray EW, Lindor KD.	Colorectal Dis. 2013 Feb;15(2):198-203. doi: 10.1111/j.1463-1318.2012.03133.x.	Imam MH	Colorectal Dis	2013	2012-06-21			10.1111/j.1463-1318.2012.03133.x	Excluded	Not relevant
23523416	Random biopsies during surveillance colonoscopy increase dysplasia detection in patients with primary sclerosing cholangitis and ulcerative colitis	Navaneethan U, Kochhar G, Venkatesh PG, Bennett AE, Rizk M, Shen B, Kiran RP.	J Crohns Colitis. 2013 Dec;7(12):974-81. doi: 10.1016/j.crohns.2013.02.009. Epub 2013 Mar 20.	Navaneethan U	J Crohns Colitis	2013	2013-03-26			10.1016/j.crohns.2013.02.009	Excluded	Not relevant
23634279	Treatment of autoimmune liver disease: current and future therapeutic options	Trivedi PJ, Hirschfield GM.	Ther Adv Chronic Dis. 2013 May;4(3):119-41. doi: 10.1177/2040622313478646.	Trivedi PJ	Ther Adv Chronic Dis	2013	2013-05-02	PMC3629750		10.1177/2040622313478646	Excluded	Not relevant
23867946	Prevention of cancer in IBD - a balancing act	Mill J, Lawrance IC.	Minerva Gastroenterol Dietol. 2013 Sep;59(3):261-72.	Mill J	Minerva Gastroenterol Dietol	2013	2013-07-23				Excluded	Review Article
23872237	Inflammation is an independent risk factor for colonic neoplasia in patients with ulcerative colitis: a case-control study	Rubin DT, Huo D, Kinnucan JA, Sedrak MS, McCullom NE, Bunnag AP, Raun-Royer EP, Cohen RD, Hanauer SB, Hart J, Turner JR.	Clin Gastroenterol Hepatol. 2013 Dec;11(12):1601-8.e1-4. doi: 10.1016/j.cgh.2013.06.023. Epub 2013 Jul 17.	Rubin DT	Clin Gastroenterol Hepatol	2013	2013-07-23	PMC3840031	NIHMS508780	10.1016/j.cgh.2013.06.023	Excluded	Case Report
24764777	Liver disease in women: the influence of gender on epidemiology, natural history, and patient outcomes	Guy J, Peters MG.	Gastroenterol Hepatol (N Y). 2013 Oct;9(10):633-9.	Guy J	Gastroenterol Hepatol (N Y)	2013	2014-04-26	PMC3992057			Excluded	Not relevant/Review Article
23916526	Progression of low-grade dysplasia to advanced neoplasia based on the location and morphology of dysplasia in ulcerative colitis patients with extensive colitis under colonoscopic surveillance	Navaneethan U, Jegadeesan R, Gutierrez NG, Venkatesh PG, Hammel JP, Shen B, Kiran RP.	J Crohns Colitis. 2013 Dec;7(12):e684-91. doi: 10.1016/j.crohns.2013.06.006. Epub 2013 Jul 31.	Navaneethan U	J Crohns Colitis	2013	2013-08-07			10.1016/j.crohns.2013.06.006	Excluded	Not relevant
24140396	Pathogenesis, diagnosis, and management of cholangiocarcinoma	Ilyas SI, Gores GJ.	Gastroenterology. 2013 Dec;145(6):1215-29. doi: 10.1053/j.gastro.2013.10.013. Epub 2013 Oct 15.	Ilyas SI	Gastroenterology	2013	2013-10-22	PMC3862291	NIHMS535439	10.1053/j.gastro.2013.10.013	Excluded	Not relevant/Review Article
23879052	[Systemic manifestations of primary sclerosing cholangitis]	Aleksandrova EA, Burnevich EZ, Arion EA.	Klin Med (Mosk). 2013;91(4):38-42.	Aleksandrova EA	Klin Med (Mosk)	2013	2013-07-25				Excluded	Not English
23619008	The risk of colorectal cancer in patients with inflammatory bowel diseases in Finland: a follow-up of 20 years	Manninen P, Karvonen AL, Huhtala H, Aitola P, Hyöty M, Nieminen I, Hemminki H, Collin P.	J Crohns Colitis. 2013 Dec;7(11):e551-7. doi: 10.1016/j.crohns.2013.04.003. Epub 2013 Apr 23.	Manninen P	J Crohns Colitis	2013	2013-04-27			10.1016/j.crohns.2013.04.003	Excluded	Not relevant
23696318	Intraoperative hypercoagulability during liver transplantation as demonstrated by thromboelastography	Krzanicki D, Sugavanam A, Mallett S.	Liver Transpl. 2013 Aug;19(8):852-61. doi: 10.1002/lt.23668. Epub 2013 Jul 8.	Krzanicki D	Liver Transpl	2013	2013-05-23			10.1002/lt.23668	Excluded	Not relevant
24432183	Magnetic resonance evaluations of biliary malignancy and condition at high-risk for biliary malignancy: Current status	Sugita R.	World J Hepatol. 2013 Dec 27;5(12):654-65. doi: 10.4254/wjh.v5.i12.654.	Sugita R	World J Hepatol	2013	2014-01-17	PMC3888665		10.4254/wjh.v5.i12.654	Excluded	Not relevant
24282352	Liver diseases in pregnancy: diseases not unique to pregnancy	Almashhrawi AA, Ahmed KT, Rahman RN, Hammoud GM, Ibdah JA.	World J Gastroenterol. 2013 Nov 21;19(43):7630-8. doi: 10.3748/wjg.v19.i43.7630.	Almashhrawi AA	World J Gastroenterol	2013	2013-11-28	PMC3837261		10.3748/wjg.v19.i43.7630	Excluded	Not relevant/Review Article
23752047	[Review of overlap syndromes in autoimmune liver diseases. Diagnostic and therapeutic difficulties]	Hagymási K, Tulassay Z.	Orv Hetil. 2013 Jun 16;154(24):923-9. doi: 10.1556/OH.2013.29640.	Hagymási K	Orv Hetil	2013	2013-06-12			10.1556/OH.2013.29640	Excluded	Not English
23935552	The effect of liver transplantation for primary sclerosing cholangitis on disease activity in patients with inflammatory bowel disease	Mosli M, Croome K, Qumosani K, Al-Judaibi B, Beaton M, Marotta P, Chandok N.	Gastroenterol Hepatol (N Y). 2013 Jul;9(7):434-41.	Mosli M	Gastroenterol Hepatol (N Y)	2013	2013-08-13	PMC3736780			Excluded	Not relevant
23213009	Risk of waitlist mortality in patients with primary sclerosing cholangitis and bacterial cholangitis	Goldberg DS, Camp A, Martinez-Camacho A, Forman L, Fortune B, Reddy KR.	Liver Transpl. 2013 Mar;19(3):250-8. doi: 10.1002/lt.23587.	Goldberg DS	Liver Transpl	2013	2012-12-06	PMC3600057	NIHMS425418	10.1002/lt.23587	Excluded	Not relevant
22580416	Urine proteomic analysis differentiates cholangiocarcinoma from primary sclerosing cholangitis and other benign biliary disorders	Metzger J, Negm AA, Plentz RR, Weismüller TJ, Wedemeyer J, Karlsen TH, Dakna M, Mullen W, Mischak H, Manns MP, Lankisch TO.	Gut. 2013 Jan;62(1):122-30. doi: 10.1136/gutjnl-2012-302047. Epub 2012 May 12.	Metzger J	Gut	2013	2012-05-15			10.1136/gutjnl-2012-302047	Excluded	Not relevant
24039350	Confocal laser endomicroscopy in inflammatory bowel diseases: dream or reality?	De Palma GD, Rispo A.	World J Gastroenterol. 2013 Sep 14;19(34):5593-7. doi: 10.3748/wjg.v19.i34.5593.	De Palma GD	World J Gastroenterol	2013	2013-09-17	PMC3769894		10.3748/wjg.v19.i34.5593	Excluded	Not relevant/Review Article
23919218	Outcome of patients with primary sclerosing cholangitis and ulcerative colitis undergoing colectomy	Treeprasertsuk S, Björnsson E, Sinakos E, Weeding E, Lindor KD.	World J Gastrointest Pharmacol Ther. 2013 Aug 6;4(3):61-8. doi: 10.4292/wjgpt.v4.i3.61.	Treeprasertsuk S	World J Gastrointest Pharmacol Ther	2013	2013-08-07	PMC3729869		10.4292/wjgpt.v4.i3.61	Excluded	Not relevant
24282346	Has the risk of colorectal cancer in inflammatory bowel disease decreased?	Andersen NN, Jess T.	World J Gastroenterol. 2013 Nov 21;19(43):7561-8. doi: 10.3748/wjg.v19.i43.7561.	Andersen NN	World J Gastroenterol	2013	2013-11-28	PMC3837254		10.3748/wjg.v19.i43.7561	Excluded	Not relevant
24106037	Incidence and long-term risk of de novo malignancies after liver transplantation with implications for prevention and detection	Schrem H, Kurok M, Kaltenborn A, Vogel A, Walter U, Zachau L, Manns MP, Klempnauer J, Kleine M.	Liver Transpl. 2013 Nov;19(11):1252-61. doi: 10.1002/lt.23722. Epub 2013 Sep 14.	Schrem H	Liver Transpl	2013	2013-10-10			10.1002/lt.23722	Excluded	Inadequate data reported
23599650	Epithelial markers of colorectal carcinogenesis in ulcerative colitis and primary sclerosing cholangitis	Wohl P, Hucl T, Drastich P, Kamenar D, Spicak J, Honsova E, Sticova E, Lodererova A, Matous J, Hill M, Wohl P, Kucera M.	World J Gastroenterol. 2013;19(14):2234-41. doi: 10.3748/wjg.v19.i14.2234.	Wohl P	World J Gastroenterol	2013	2013-04-20	PMC3627888		10.3748/wjg.v19.i14.2234	Excluded	Not relevant
24259964	Hepatobiliary manifestations in inflammatory bowel disease: the gut, the drugs and the liver	Rojas-Feria M, Castro M, Suárez E, Ampuero J, Romero-Gómez M.	World J Gastroenterol. 2013 Nov 14;19(42):7327-40. doi: 10.3748/wjg.v19.i42.7327.	Rojas-Feria M	World J Gastroenterol	2013	2013-11-22	PMC3831215		10.3748/wjg.v19.i42.7327	Excluded	Not relevant
23520144	The challenge of cholangiocarcinoma: dissecting the molecular mechanisms of an insidious cancer	Zabron A, Edwards RJ, Khan SA.	Dis Model Mech. 2013 Mar;6(2):281-92. doi: 10.1242/dmm.010561.	Zabron A	Dis Model Mech	2013	2013-03-23	PMC3597011		10.1242/dmm.010561	Excluded	Not relevant
23845396	Vitamin D in autoimmune liver disease	Smyk DS, Orfanidou T, Invernizzi P, Bogdanos DP, Lenzi M.	Clin Res Hepatol Gastroenterol. 2013 Nov;37(5):535-45. doi: 10.1016/j.clinre.2013.05.016. Epub 2013 Jul 8.	Smyk DS	Clin Res Hepatol Gastroenterol	2013	2013-07-13			10.1016/j.clinre.2013.05.016	Excluded	Not relevant/Review Article
22948487	The role of peroral video cholangioscopy in patients with IgG4-related sclerosing cholangitis	Itoi T, Kamisawa T, Igarashi Y, Kawakami H, Yasuda I, Itokawa F, Kishimoto Y, Kuwatani M, Doi S, Hara S, Moriyasu F, Baron TH.	J Gastroenterol. 2013 Apr;48(4):504-14. doi: 10.1007/s00535-012-0652-6. Epub 2012 Sep 6.	Itoi T	J Gastroenterol	2013	2012-09-06			10.1007/s00535-012-0652-6	Excluded	Not relevant
23475187	ERCP with probe-based confocal laser endomicroscopy for the evaluation of dominant biliary stenoses in primary sclerosing cholangitis patients	Heif M, Yen RD, Shah RJ.	Dig Dis Sci. 2013 Jul;58(7):2068-74. doi: 10.1007/s10620-013-2608-y. Epub 2013 Mar 9.	Heif M	Dig Dis Sci	2013	2013-03-12			10.1007/s10620-013-2608-y	Excluded	Not relevant
24206739	Prevalence of coeliac disease in patients with non-alcoholic fatty liver disease	Bakhshipour A, Kaykhaei MA, Moulaei N, Mashhadi MA.	Arab J Gastroenterol. 2013 Sep;14(3):113-5. doi: 10.1016/j.ajg.2013.08.001. Epub 2013 Sep 18.	Bakhshipour A	Arab J Gastroenterol	2013	2013-11-12			10.1016/j.ajg.2013.08.001	Excluded	Not relevant
23457952	[Initial experience of split liver transplantation in National Center for Child Health and Development, Japan]	Kasahara M, Hamano I, Uchida H, Shigeta T, Fukuda A, Kanazawa H, Kobayashi M, Kitajima T, Tanaka H, Sakamoto S.	Nihon Geka Gakkai Zasshi. 2013 Jan;114(1):66-70.	Kasahara M	Nihon Geka Gakkai Zasshi	2013	2013-03-06				Excluded	Not English
23867875	Methylated eyes absent 4 (EYA4) gene promotor in non-neoplastic mucosa of ulcerative colitis patients with colorectal cancer: evidence for a field effect	Kisiel JB, Garrity-Park MM, Taylor WR, Smyrk TC, Ahlquist DA.	Inflamm Bowel Dis. 2013 Sep;19(10):2079-83. doi: 10.1097/MIB.0b013e31829b3f4d.	Kisiel JB	Inflamm Bowel Dis	2013	2013-07-23	PMC4119944	NIHMS606564	10.1097/MIB.0b013e31829b3f4d	Excluded	Not relevant
24310761	Short and long-term outcomes after primary liver transplantation in elderly patients	Grąt M, Kornasiewicz O, Grąt K, Antczak A, Ligocka J, Hołówko W, Wronka KM, Kobryń K, Skalski M, Pączek L, Krawczyk M.	Pol Przegl Chir. 2013 Oct;85(10):581-8. doi: 10.2478/pjs-2013-0087.	Grąt M	Pol Przegl Chir	2013	2013-12-07			10.2478/pjs-2013-0087	Excluded	Not relevant
23307005	TG13 miscellaneous etiology of cholangitis and cholecystitis	Higuchi R, Takada T, Strasberg SM, Pitt HA, Gouma DJ, Garden OJ, Büchler MW, Windsor JA, Mayumi T, Yoshida M, Miura F, Kimura Y, Okamoto K, Gabata T, Hata J, Gomi H, Supe AN, Jagannath P, Singh H, Kim MH, Hilvano SC, Ker CG, Kim SW; Tokyo Guideline Revision Committee.	J Hepatobiliary Pancreat Sci. 2013 Jan;20(1):97-105. doi: 10.1007/s00534-012-0565-z.	Higuchi R	J Hepatobiliary Pancreat Sci	2013	2013-01-12			10.1007/s00534-012-0565-z	Excluded	Not relevant/Review Article
23880068	The role of natural killer cells in autoimmune liver disease: a comprehensive review	Hudspeth K, Pontarini E, Tentorio P, Cimino M, Donadon M, Torzilli G, Lugli E, Della Bella S, Gershwin ME, Mavilio D.	J Autoimmun. 2013 Oct;46:55-65. doi: 10.1016/j.jaut.2013.07.003. Epub 2013 Jul 21.	Hudspeth K	J Autoimmun	2013	2013-07-25			10.1016/j.jaut.2013.07.003	Excluded	Not relevant/Review Article
23483073	Histopathological causes of late liver allograft dysfunction: analysis at a single institution	Shin E, Kim JH, Yu E.	Korean J Pathol. 2013 Feb;47(1):21-7. doi: 10.4132/KoreanJPathol.2013.47.1.21. Epub 2013 Feb 25.	Shin E	Korean J Pathol	2013	2013-03-14	PMC3589605		10.4132/KoreanJPathol.2013.47.1.21	Excluded	Not relevant/Review Article
23442806	Late acute liver allograft rejection; a study of its natural history and graft survival in the current era	Thurairajah PH, Carbone M, Bridgestock H, Thomas P, Hebbar S, Gunson BK, Shah T, Neuberger J.	Transplantation. 2013 Apr 15;95(7):955-9. doi: 10.1097/TP.0b013e3182845f6c.	Thurairajah PH	Transplantation	2013	2013-02-28			10.1097/TP.0b013e3182845f6c	Excluded	Not relevant/Review Article
22988822	Celiac disease arthropathy and autoimmunity study	Iqbal T, Zaidi MA, Wells GA, Karsh J.	J Gastroenterol Hepatol. 2013 Jan;28(1):99-105. doi: 10.1111/j.1440-1746.2012.07272.x.	Iqbal T	J Gastroenterol Hepatol	2013	2012-09-20			10.1111/j.1440-1746.2012.07272.x	Excluded	Not relevant/Review Article
23643663	Analysis of the autoimmune regulator gene in patients with autoimmune non-APECED polyendocrinopathies	Palma A, Gianchecchi E, Palombi M, Luciano R, Di Carlo P, Crinò A, Cappa M, Fierabracci A.	Genomics. 2013 Sep;102(3):163-8. doi: 10.1016/j.ygeno.2013.04.016. Epub 2013 Apr 30.	Palma A	Genomics	2013	2013-05-07			10.1016/j.ygeno.2013.04.016	Excluded	Not relevant/Review Article
25469007	Ulcerative colitis-associated colorectal cancer	Yashiro M.	World J Gastroenterol. 2014 Nov 28;20(44):16389-97. doi: 10.3748/wjg.v20.i44.16389.	Yashiro M	World J Gastroenterol	2014	2014-12-04	PMC4248182		10.3748/wjg.v20.i44.16389	Excluded	Not relevant/Review Article
24634588	Gallbladder cancer: epidemiology and outcome	Hundal R, Shaffer EA.	Clin Epidemiol. 2014 Mar 7;6:99-109. doi: 10.2147/CLEP.S37357. eCollection 2014.	Hundal R	Clin Epidemiol	2014	2014-03-18	PMC3952897		10.2147/CLEP.S37357	Excluded	Not relevant/Review Article
24696608	Inflammatory bowel disease of primary sclerosing cholangitis: a distinct entity?	Nakazawa T, Naitoh I, Hayashi K, Sano H, Miyabe K, Shimizu S, Joh T.	World J Gastroenterol. 2014 Mar 28;20(12):3245-54. doi: 10.3748/wjg.v20.i12.3245.	Nakazawa T	World J Gastroenterol	2014	2014-04-04	PMC3964396		10.3748/wjg.v20.i12.3245	Excluded	Not relevant/Review Article
26674110	Colorectal Cancer in Inflammatory Bowel Disease: Epidemiology, Pathogenesis and Surveillance	Wang ZH, Fang JY.	Gastrointest Tumors. 2014 Aug;1(3):146-54. doi: 10.1159/000365309. Epub 2014 Jul 18.	Wang ZH	Gastrointest Tumors	2014	2015-12-18	PMC4645568		10.1159/000365309	Excluded	Not relevant/Review Article
26357617	A Review of the Challenges Associated with the Diagnosis and Therapy of Primary Sclerosing Cholangitis	Saadi M, Yu C, Othman MO.	J Clin Transl Hepatol. 2014 Mar;2(1):45-52. doi: 10.14218/JCTH.2013.00021. Epub 2014 Mar 15.	Saadi M	J Clin Transl Hepatol	2014	2015-09-11	PMC4548359		10.14218/JCTH.2013.00021	Excluded	Review Article
24799986	Update on inflammatory bowel disease in patients with primary sclerosing cholangitis	Tsaitas C, Semertzidou A, Sinakos E.	World J Hepatol. 2014 Apr 27;6(4):178-87. doi: 10.4254/wjh.v6.i4.178.	Tsaitas C	World J Hepatol	2014	2014-05-07	PMC4009473		10.4254/wjh.v6.i4.178	Excluded	Review Article
24914333	Hepatitis B virus infection and intrahepatic cholangiocarcinoma	Zhou HB, Hu JY, Hu HP.	World J Gastroenterol. 2014 May 21;20(19):5721-9. doi: 10.3748/wjg.v20.i19.5721.	Zhou HB	World J Gastroenterol	2014	2014-06-11	PMC4024782		10.3748/wjg.v20.i19.5721	Excluded	Not relevant
24707135	Clinical management of inflammatory bowel disease in the organ recipient	Indriolo A, Ravelli P.	World J Gastroenterol. 2014 Apr 7;20(13):3525-33. doi: 10.3748/wjg.v20.i13.3525.	Indriolo A	World J Gastroenterol	2014	2014-04-08	PMC3974519		10.3748/wjg.v20.i13.3525	Excluded	Not English
25083052	Primary sclerosing cholangitis as an independent risk factor for colorectal cancer in the context of inflammatory bowel disease: a review of the literature	Wang R, Leong RW.	World J Gastroenterol. 2014 Jul 21;20(27):8783-9. doi: 10.3748/wjg.v20.i27.8783.	Wang R	World J Gastroenterol	2014	2014-08-02	PMC4112886		10.3748/wjg.v20.i27.8783	Excluded	Not relevant
24672670	Recurrence of primary sclerosing cholangitis after liver transplantation - The Hungarian experience	Gelley F, Zádori G, Görög D, Kóbori L, Fehérvári I, Gámán G, Gerlei Z, Nagy P, Sárváry E, Nemes B.	Interv Med Appl Sci. 2014 Mar;6(1):16-8. doi: 10.1556/IMAS.6.2014.1.2. Epub 2014 Mar 14.	Gelley F	Interv Med Appl Sci	2014	2014-03-28	PMC3955810		10.1556/IMAS.6.2014.1.2	Excluded	Not relevant
24468454	[Colitis-associated colorectal carcinoma: epidemiology, pathogenesis and early diagnosis]	Scharl M, Biedermann L, Rogler G.	Praxis (Bern 1994). 2014 Jan 29;103(3):149-54. doi: 10.1024/1661-8157/a001548.	Scharl M	Praxis (Bern 1994)	2014	2014-01-29			10.1024/1661-8157/a001548	Excluded	Not English
25123213	Epidemiology and clinical characteristics of autoimmune hepatitis in the Netherlands	van Gerven NM, Verwer BJ, Witte BI, van Erpecum KJ, van Buuren HR, Maijers I, Visscher AP, Verschuren EC, van Hoek B, Coenraad MJ, Beuers UH, de Man RA, Drenth JP, den Ouden JW, Verdonk RC, Koek GH, Brouwer JT, Guichelaar MM, Vrolijk JM, Mulder CJ, van Nieuwkerk CM, Bouma G; Dutch Autoimmune hepatitis STUDY group.	Scand J Gastroenterol. 2014 Oct;49(10):1245-54. doi: 10.3109/00365521.2014.946083. Epub 2014 Aug 15.	van Gerven NM	Scand J Gastroenterol	2014	2014-08-16			10.3109/00365521.2014.946083	Excluded	Lack of measurements
25230162	Colorectal cancer surveillance in patients with inflammatory bowel disease and primary sclerosing cholangitis: an economic evaluation	Negrón ME, Kaplan GG, Barkema HW, Eksteen B, Clement F, Manns BJ, Coward S, Panaccione R, Ghosh S, Heitman SJ.	Inflamm Bowel Dis. 2014 Nov;20(11):2046-55. doi: 10.1097/MIB.0000000000000181.	Negrón ME	Inflamm Bowel Dis	2014	2014-09-18			10.1097/MIB.0000000000000181	Excluded	Not relevant
23809662	MMP-2 is a disease-modifying gene in primary sclerosing cholangitis	Korkmaz KS, de Rooij BJ, van Hoek B, Janse M, Coenraad MJ, van der Reijden JJ, Weersma RK, Porte RJ, Voorneveld PW, Baranski AG, Verspaget HW.	Liver Int. 2014 Feb;34(2):274-80. doi: 10.1111/liv.12237. Epub 2013 Jun 28.	Korkmaz KS	Liver Int	2014	2013-07-02			10.1111/liv.12237	Excluded	Not relevant
25091876	The impact of elevated serum IgG4 levels in patients with primary sclerosing cholangitis	Benito de Valle M, Müller T, Björnsson E, Otten M, Volkmann M, Guckelberger O, Wiedenmann B, Sadik R, Schott E, Andersson M, Berg T, Lindkvist B.	Dig Liver Dis. 2014 Oct;46(10):903-8. doi: 10.1016/j.dld.2014.06.010. Epub 2014 Aug 1.	Benito de Valle M	Dig Liver Dis	2014	2014-08-06			10.1016/j.dld.2014.06.010	Excluded	Not relevant
23891928	A population-based cohort study of pregnancy outcomes among women with primary sclerosing cholangitis	Ludvigsson JF, Bergquist A, Ajne G, Kane S, Ekbom A, Stephansson O.	Clin Gastroenterol Hepatol. 2014 Jan;12(1):95-100.e1. doi: 10.1016/j.cgh.2013.07.011. Epub 2013 Jul 23.	Ludvigsson JF	Clin Gastroenterol Hepatol	2014	2013-07-30			10.1016/j.cgh.2013.07.011	Excluded	Not relevant
23664897	Colorectal cancer in inflammatory bowel disease: results of the 3rd ECCO pathogenesis scientific workshop (I)	Sebastian S, Hernández V, Myrelid P, Kariv R, Tsianos E, Toruner M, Marti-Gallostra M, Spinelli A, van der Meulen-de Jong AE, Yuksel ES, Gasche C, Ardizzone S, Danese S.	J Crohns Colitis. 2014 Jan;8(1):5-18. doi: 10.1016/j.crohns.2013.04.008. Epub 2013 May 9.	Sebastian S	J Crohns Colitis	2014	2013-05-14			10.1016/j.crohns.2013.04.008	Excluded	Not relevant
24768559	Neoplasia in the ileoanal pouch following colectomy in patients with ulcerative colitis and primary sclerosing cholangitis	Imam MH, Eaton JE, Puckett JS, Loftus EV Jr, Mathis KL, Gossard AA, Talwalkar JA, Lindor KD.	J Crohns Colitis. 2014 Oct;8(10):1294-9. doi: 10.1016/j.crohns.2014.03.011. Epub 2014 Apr 24.	Imam MH	J Crohns Colitis	2014	2014-04-29			10.1016/j.crohns.2014.03.011	Excluded	Not relevant
25110418	Colorectal cancer in inflammatory bowel disease: the risk, pathogenesis, prevention and diagnosis	Kim ER, Chang DK.	World J Gastroenterol. 2014 Aug 7;20(29):9872-81. doi: 10.3748/wjg.v20.i29.9872.	Kim ER	World J Gastroenterol	2014	2014-08-12	PMC4123369		10.3748/wjg.v20.i29.9872	Excluded	Not relevant
25347248	[Colorectal cancer in ulcerative colitis]	Laugesen KB, Tøttrup A.	Ugeskr Laeger. 2014 Jan 20;176(4A):V07130441.	Laugesen KB	Ugeskr Laeger	2014	2014-10-28				Excluded	Not English
24510391	Prevalence and relevance of nonalcoholic fatty liver disease in patients with primary sclerosing cholangitis	Doycheva I, Cox K, Haseeb A, Adler DG.	Dig Dis Sci. 2014 Jul;59(7):1645-6. doi: 10.1007/s10620-014-3051-4.	Doycheva I	Dig Dis Sci	2014	2014-02-11			10.1007/s10620-014-3051-4	Excluded	Not relevant
24895841	National trends and inpatient outcomes of inflammatory bowel disease patients with concomitant chronic liver disease	Nguyen DL, Bechtold ML, Jamal MM.	Scand J Gastroenterol. 2014 Sep;49(9):1091-5. doi: 10.3109/00365521.2014.921326. Epub 2014 Jun 4.	Nguyen DL	Scand J Gastroenterol	2014	2014-06-05			10.3109/00365521.2014.921326	Excluded	Focused on specific populations
24530461	Low risk of hepatocellular carcinoma in patients with primary sclerosing cholangitis with cirrhosis	Zenouzi R, Weismüller TJ, Hübener P, Schulze K, Bubenheim M, Pannicke N, Weiler-Normann C, Lenzen H, Manns MP, Lohse AW, Schramm C.	Clin Gastroenterol Hepatol. 2014 Oct;12(10):1733-8. doi: 10.1016/j.cgh.2014.02.008. Epub 2014 Feb 12.	Zenouzi R	Clin Gastroenterol Hepatol	2014	2014-02-18			10.1016/j.cgh.2014.02.008	Excluded	Inadequate data reported
27540334	A Review of Inflammatory Bowel Disease in the Setting of Liver Transplantation	Nannegari V, Roque S, Rubin DT, Quera R.	Gastroenterol Hepatol (N Y). 2014 Oct;10(10):626-30.	Nannegari V	Gastroenterol Hepatol (N Y)	2014	2016-08-20	PMC4988220			Excluded	Review Article
25277851	Extraintestinal manifestations of inflammatory bowel disease and the influence of smoking	Roberts H, Rai SN, Pan J, Rao JM, Keskey RC, Kanaan Z, Short EP, Mottern E, Galandiuk S.	Digestion. 2014;90(2):122-9. doi: 10.1159/000363228. Epub 2014 Oct 1.	Roberts H	Digestion	2014	2014-10-04			10.1159/000363228	Excluded	Not relevant
25558600	[Cytology is in pivotal role at screening and surveillance of PSC]	Boyd S, Arola J, Mäkisalo H, Färkkilä M.	Duodecim. 2014;130(22-23):2397-404.	Boyd S	Duodecim	2014	2015-01-07				Excluded	Not English
24577150	Trends in pre-liver transplant screening for cholangiocarcinoma among patients with primary sclerosing cholangitis	Trilianos P, Selaru F, Li Z, Gurakar A.	Digestion. 2014;89(2):165-73. doi: 10.1159/000357445. Epub 2014 Feb 22.	Trilianos P	Digestion	2014	2014-03-01			10.1159/000357445	Excluded	Not relevant
24947639	Ulcerative colitis neoplasia is not associated with common inflammatory bowel disease single-nucleotide polymorphisms	Connelly TM, Berg AS, Harris LR 3rd, Brinton DL, Hegarty JP, Deiling SM, Stewart DB, Koltun WA.	Surgery. 2014 Aug;156(2):253-62. doi: 10.1016/j.surg.2014.03.017. Epub 2014 Mar 14.	Connelly TM	Surgery	2014	2014-06-21			10.1016/j.surg.2014.03.017	Excluded	Not relevant
25185683	Surveillance in ulcerative colitis: is chromoendoscopy-guided endomicroscopy always better than conventional colonoscopy? A randomized trial	Freire P, Figueiredo P, Cardoso R, Donato MM, Ferreira M, Mendes S, Silva MR, Cipriano A, Ferreira AM, Vasconcelos H, Portela F, Sofia C.	Inflamm Bowel Dis. 2014 Nov;20(11):2038-45. doi: 10.1097/MIB.0000000000000176.	Freire P	Inflamm Bowel Dis	2014	2014-09-05			10.1097/MIB.0000000000000176	Excluded	Not relevant
24730394	Mortality in inflammatory bowel disease patients under 65 years of age	O'Toole A, Walsh P, Keegan D, Byrne K, Doherty G, O'Donoghue D, Mulcahy H.	Scand J Gastroenterol. 2014 Jul;49(7):814-9. doi: 10.3109/00365521.2014.907824. Epub 2014 Apr 14.	O'Toole A	Scand J Gastroenterol	2014	2014-04-16			10.3109/00365521.2014.907824	Excluded	Not relevant
23804559	Cholangitis and subsequent gastrointestinal cancer risk: a Danish population-based cohort study	Søgaard KK, Erichsen R, Lund JL, Farkas DK, Sørensen HT.	Gut. 2014 Feb;63(2):356-61. doi: 10.1136/gutjnl-2013-305039. Epub 2013 Jun 26.	Søgaard KK	Gut	2014	2013-06-28			10.1136/gutjnl-2013-305039	Excluded	Not relevant
24707131	Advanced therapeutic endoscopist and inflammatory bowel disease: dawn of a new role	Modha K, Navaneethan U.	World J Gastroenterol. 2014 Apr 7;20(13):3485-94. doi: 10.3748/wjg.v20.i13.3485.	Modha K	World J Gastroenterol	2014	2014-04-08	PMC3974515		10.3748/wjg.v20.i13.3485	Excluded	Not relevant
24362053	Risk of hepatobiliary cancer after solid organ transplant in the United States	Koshiol J, Pawlish K, Goodman MT, McGlynn KA, Engels EA.	Clin Gastroenterol Hepatol. 2014 Sep;12(9):1541-9.e3. doi: 10.1016/j.cgh.2013.12.018. Epub 2013 Dec 19.	Koshiol J	Clin Gastroenterol Hepatol	2014	2013-12-24	PMC4064001	NIHMS551995	10.1016/j.cgh.2013.12.018	Excluded	Not relevant
24612821	Acute appendicitis due to Cytomegalovirus in an apparently immunocompetent patient: a case report	Pasticci MB, Corsi S, Spigarelli F, Correnti S, Francisci D, Castronari R, Baldin P, Prosperini A, Baldelli F, Cenci E, Sensini A, Morelli O.	J Med Case Rep. 2014 Mar 10;8:92. doi: 10.1186/1752-1947-8-92.	Pasticci MB	J Med Case Rep	2014	2014-03-12	PMC3976169		10.1186/1752-1947-8-92	Excluded	Not relevant
24353071	Nationwide survey for primary sclerosing cholangitis and IgG4-related sclerosing cholangitis in Japan	Tanaka A, Tazuma S, Okazaki K, Tsubouchi H, Inui K, Takikawa H.	J Hepatobiliary Pancreat Sci. 2014 Jan;21(1):43-50. doi: 10.1002/jhbp.50. Epub 2013 Oct 29.	Tanaka A	J Hepatobiliary Pancreat Sci	2014	2013-12-20			10.1002/jhbp.50	Excluded	Not relevant
24559536	Mortality and extraintestinal cancers in patients with primary sclerosing cholangitis and inflammatory bowel disease	Ananthakrishnan AN, Cagan A, Gainer VS, Cheng SC, Cai T, Szolovits P, Shaw SY, Churchill S, Karlson EW, Murphy SN, Kohane I, Liao KP.	J Crohns Colitis. 2014 Sep;8(9):956-63. doi: 10.1016/j.crohns.2014.01.019. Epub 2014 Feb 19.	Ananthakrishnan AN	J Crohns Colitis	2014	2014-02-25	PMC4136996	NIHMS562609	10.1016/j.crohns.2014.01.019	Excluded	Not relevant
25338733	Risk factors and outcome in patients with primary sclerosing cholangitis with persistent biliary candidiasis	Rupp C, Bode KA, Chahoud F, Wannhoff A, Friedrich K, Weiss KH, Sauer P, Stremmel W, Gotthardt DN.	BMC Infect Dis. 2014 Oct 23;14:562. doi: 10.1186/s12879-014-0562-8.	Rupp C	BMC Infect Dis	2014	2014-10-24	PMC4209225		10.1186/s12879-014-0562-8	Excluded	Not relevant
24748183	Cholangiocarcinoma and high-grade dysplasia in young patients with primary sclerosing cholangitis	Liu R, Cox K, Guthery SL, Book L, Witt B, Chadwick B, Adler DG.	Dig Dis Sci. 2014 Sep;59(9):2320-4. doi: 10.1007/s10620-014-3152-0. Epub 2014 Apr 19.	Liu R	Dig Dis Sci	2014	2014-04-22			10.1007/s10620-014-3152-0	Excluded	Not relevant
24888532	Outcome stagnation of liver transplantation for primary sclerosing cholangitis in the Model for End-Stage Liver Disease era	Klose J, Klose MA, Metz C, Lehner F, Manns MP, Klempnauer J, Hoppe N, Schrem H, Kaltenborn A.	Langenbecks Arch Surg. 2014 Dec;399(8):1021-9. doi: 10.1007/s00423-014-1214-6. Epub 2014 Jun 4.	Klose J	Langenbecks Arch Surg	2014	2014-06-04	PMC4232743		10.1007/s00423-014-1214-6	Excluded	Not relevant
25111173	Monitoring dominant strictures in primary sclerosing cholangitis with brush cytology and FDG-PET	Sangfelt P, Sundin A, Wanders A, Rasmussen I, Karlson BM, Bergquist A, Rorsman F.	J Hepatol. 2014 Dec;61(6):1352-7. doi: 10.1016/j.jhep.2014.07.032. Epub 2014 Aug 9.	Sangfelt P	J Hepatol	2014	2014-08-12			10.1016/j.jhep.2014.07.032	Excluded	Not relevant
24231645	Autoantibody and human leukocyte antigen profiles in children with autoimmune liver disease and their first-degree relatives	Wang P, Su H, Underhill J, Blackmore LJ, Longhi MS, Grammatikopoulos T, Okokon EV, Davies ET, Vergani D, Mieli-Vergani G, Ma Y.	J Pediatr Gastroenterol Nutr. 2014 Apr;58(4):457-62. doi: 10.1097/MPG.0000000000000245.	Wang P	J Pediatr Gastroenterol Nutr	2014	2013-11-16			10.1097/MPG.0000000000000245	Excluded	Not relevant
24291242	Risk of diabetes and cardiovascular disease in patients with primary sclerosing cholangitis	Ludvigsson JF, Bergquist A, Montgomery SM, Bahmanyar S.	J Hepatol. 2014 Apr;60(4):802-8. doi: 10.1016/j.jhep.2013.11.017. Epub 2013 Nov 26.	Ludvigsson JF	J Hepatol	2014	2013-12-03			10.1016/j.jhep.2013.11.017	Excluded	Not relevant
25057958	Primary biliary cirrhosis: overlaps with other autoimmune disorders	Floreani A, Franceschet I, Cazzagon N.	Semin Liver Dis. 2014 Aug;34(3):352-60. doi: 10.1055/s-0034-1383734. Epub 2014 Jul 24.	Floreani A	Semin Liver Dis	2014	2014-07-25			10.1055/s-0034-1383734	Excluded	Not relevant
25089548	Seroprevalence of celiac disease in patients with autoimmune hepatitis	van Gerven NM, Bakker SF, de Boer YS, Witte BI, Bontkes H, van Nieuwkerk CM, Mulder CJ, Bouma G; Dutch AIH working group.	Eur J Gastroenterol Hepatol. 2014 Oct;26(10):1104-7. doi: 10.1097/MEG.0000000000000172.	van Gerven NM	Eur J Gastroenterol Hepatol	2014	2014-08-05			10.1097/MEG.0000000000000172	Excluded	Not relevant
24750423	Frequency and significance of IgG4 immunohistochemical staining in liver explants from patients with primary sclerosing cholangitis	Fischer S, Trivedi PJ, Ward S, Greig PD, Therapondos G, Hirschfield GM.	Int J Exp Pathol. 2014 Jun;95(3):209-15. doi: 10.1111/iep.12076. Epub 2014 Apr 18.	Fischer S	Int J Exp Pathol	2014	2014-04-23	PMC4351857		10.1111/iep.12076	Excluded	Not relevant
24612312	Fut2 genotype is a risk factor for dominant stenosis and biliary candida infections in primary sclerosing cholangitis	Rupp C, Friedrich K, Folseraas T, Wannhoff A, Bode KA, Weiss KH, Schirmacher P, Sauer P, Stremmel W, Gotthardt DN.	Aliment Pharmacol Ther. 2014 Apr;39(8):873-82. doi: 10.1111/apt.12663. Epub 2014 Feb 24.	Rupp C	Aliment Pharmacol Ther	2014	2014-03-12			10.1111/apt.12663	Excluded	Not relevant
24829700	Causes of Persistently Elevated Alanine Aminotransferase Levels in Patients who Presented to Two Referral Hospitals in Mashhad, Iran during 2011	Khorashad A, Vossoughinia H, Saadatnia H, Esmaelzadeh A, Ahadi M, Farzanehfar MR, Hosseini SM, Afzalaghaii M, Amirmajdi E, Barari L, Saadatnia F.	Middle East J Dig Dis. 2014 Jan;6(1):18-22.	Khorashad A	Middle East J Dig Dis	2014	2014-05-16	PMC4005482			Excluded	Not relevant
24458730	Duct-to-duct reconstruction in liver transplantation for primary sclerosing cholangitis is associated with fewer biliary complications in comparison with hepaticojejunostomy	Sutton ME, Bense RD, Lisman T, van der Jagt EJ, van den Berg AP, Porte RJ.	Liver Transpl. 2014 Apr;20(4):457-63. doi: 10.1002/lt.23827.	Sutton ME	Liver Transpl	2014	2014-01-25			10.1002/lt.23827	Excluded	Not relevant
25106131	The MELD score predicts the short-term and overall survival after liver transplantation in patients with primary sclerosing cholangitis or autoimmune liver diseases	Hoffmann K, Hinz U, Hillebrand N, Ganten T, Gotthardt D, Longerich T, Schirmacher P, Schemmer P.	Langenbecks Arch Surg. 2014 Dec;399(8):1001-9. doi: 10.1007/s00423-014-1237-z. Epub 2014 Aug 9.	Hoffmann K	Langenbecks Arch Surg	2014	2014-08-10			10.1007/s00423-014-1237-z	Excluded	Not relevant
25860681	Autoimmune pancreatitis. A report of 5 cases from Tunisia: diagnostic challenge	Gharbi L, Attaoui MA, Laghmani E, Marsaoui L, Khalfallah MT.	Tunis Med. 2014 Oct;92(10):639-44.	Gharbi L	Tunis Med	2014	2015-04-11				Excluded	Not relevant
25065584	Two patients with co-morbid myasthenia gravis in a Brazilian cohort of inflammatory bowel disease	Gondim Fde A, de Oliveira GR, Araújo DF, Souza MH, Braga LL, Thomas FP.	Neuromuscul Disord. 2014 Nov;24(11):999-1002. doi: 10.1016/j.nmd.2014.06.434. Epub 2014 Jun 25.	Gondim Fde A	Neuromuscul Disord	2014	2014-07-29			10.1016/j.nmd.2014.06.434	Excluded	Not relevant
24030603	Crossmatch-positive liver transplantation in patients receiving thymoglobulin-rituximab induction	Kubal CA, Mangus RS, Saxena R, Lobashevsky A, Higgins N, Agarwal A, Fridell JA, Tector AJ.	Transplantation. 2014 Jan 15;97(1):56-63. doi: 10.1097/TP.0b013e3182a688c0.	Kubal CA	Transplantation	2014	2013-09-14			10.1097/TP.0b013e3182a688c0	Excluded	Not relevant
23797639	Inflammation and disease duration have a cumulative effect on the risk of dysplasia and carcinoma in IBD: a case-control observational study based on registry data	Nieminen U, Jussila A, Nordling S, Mustonen H, Färkkilä MA.	Int J Cancer. 2014 Jan 1;134(1):189-96. doi: 10.1002/ijc.28346. Epub 2013 Jul 16.	Nieminen U	Int J Cancer	2014	2013-06-26			10.1002/ijc.28346	Excluded	Not relevant
23869988	Anti-programmed cell death-1 antibody as a new serological marker for type 1 autoimmune hepatitis	Matsumoto K, Miyake Y, Matsushita H, Ohnishi A, Ikeda F, Shiraha H, Takaki A, Nouso K, Yamamoto K.	J Gastroenterol Hepatol. 2014 Jan;29(1):110-5. doi: 10.1111/jgh.12340.	Matsumoto K	J Gastroenterol Hepatol	2014	2013-07-23			10.1111/jgh.12340	Excluded	Not relevant
24744588	HLA variants related to primary sclerosing cholangitis influence rejection after liver transplantation	Fosby B, Næss S, Hov JR, Traherne J, Boberg KM, Trowsdale J, Foss A, Line PD, Franke A, Melum E, Scott H, Karlsen TH.	World J Gastroenterol. 2014 Apr 14;20(14):3986-4000. doi: 10.3748/wjg.v20.i14.3986.	Fosby B	World J Gastroenterol	2014	2014-04-19	PMC3983454		10.3748/wjg.v20.i14.3986	Excluded	Not relevant
24767349	Potential benefit of mixed lymphocyte reaction assay-based immune monitoring after living donor liver transplantation for recipients with autoimmune hepatitis	Sakai H, Ishiyama K, Tanaka Y, Ide K, Ohira M, Tahara H, Abe T, Hirata F, Morimoto H, Hashimoto S, Tanimine N, Saeki Y, Shimizu S, Yano T, Kobayashi T, Tashiro H, Ohdan H.	Transplant Proc. 2014 Apr;46(3):785-9. doi: 10.1016/j.transproceed.2013.11.123.	Sakai H	Transplant Proc	2014	2014-04-29			10.1016/j.transproceed.2013.11.123	Excluded	Not relevant
25185870	End-stage methotrexate-related liver disease is rare and associated with features of the metabolic syndrome	Dawwas MF, Aithal GP.	Aliment Pharmacol Ther. 2014 Oct;40(8):938-48. doi: 10.1111/apt.12912. Epub 2014 Sep 4.	Dawwas MF	Aliment Pharmacol Ther	2014	2014-09-05			10.1111/apt.12912	Excluded	Not relevant
25225805	Simultaneous automated screening and confirmatory testing for vasculitis-specific ANCA	Sowa M, Grossmann K, Knütter I, Hiemann R, Röber N, Anderer U, Csernok E, Bogdanos DP, Borghi MO, Meroni PL, Schierack P, Reinhold D, Conrad K, Roggenbuck D.	PLoS One. 2014 Sep 16;9(9):e107743. doi: 10.1371/journal.pone.0107743. eCollection 2014.	Sowa M	PLoS One	2014	2014-09-17	PMC4166465		10.1371/journal.pone.0107743	Excluded	Not relevant
24414197	Long-term results after adult ex situ split liver transplantation since its introduction in 1987	Schrem H, Kleine M, Lankisch TO, Kaltenborn A, Kousoulas L, Zachau L, Lehner F, Klempnauer J.	World J Surg. 2014 Jul;38(7):1795-806. doi: 10.1007/s00268-013-2444-4.	Schrem H	World J Surg	2014	2014-01-14	PMC7102172		10.1007/s00268-013-2444-4	Excluded	Not relevant
25447417	MRI of cholangiocarcinoma	Jhaveri KS, Hosseini-Nik H.	J Magn Reson Imaging. 2015 Nov;42(5):1165-79. doi: 10.1002/jmri.24810. Epub 2014 Dec 1.	Jhaveri KS	J Magn Reson Imaging	2015	2014-12-03			10.1002/jmri.24810	Excluded	Not relevant
25966423	Epidemiology of cholangiocarcinoma	Bergquist A, von Seth E.	Best Pract Res Clin Gastroenterol. 2015 Apr;29(2):221-32. doi: 10.1016/j.bpg.2015.02.003. Epub 2015 Feb 16.	Bergquist A	Best Pract Res Clin Gastroenterol	2015	2015-05-13			10.1016/j.bpg.2015.02.003	Excluded	Not relevant
25981516	Primary sclerosing cholangitis: a clinical update	Williamson KD, Chapman RW.	Br Med Bull. 2015 Jun;114(1):53-64. doi: 10.1093/bmb/ldv019. Epub 2015 May 16.	Williamson KD	Br Med Bull	2015	2015-05-19			10.1093/bmb/ldv019	Excluded	Not relevant
26468311	How Should Cancer Surveillance in Primary Sclerosing Cholangitis Be Performed?	Ehlken H, Schramm C.	Viszeralmedizin. 2015 Jun;31(3):173-7. doi: 10.1159/000431350. Epub 2015 Jun 9.	Ehlken H	Viszeralmedizin	2015	2015-10-16	PMC4569209		10.1159/000431350	Excluded	Not relevant
26640943	Diagnosis, Differential Diagnosis, and Epidemiology of Primary Sclerosing Cholangitis	Ponsioen CY.	Dig Dis. 2015;33 Suppl 2:134-9. doi: 10.1159/000440823. Epub 2015 Dec 7.	Ponsioen CY	Dig Dis	2015	2015-12-08			10.1159/000440823	Excluded	Not relevant
25684965	Distinctive inflammatory bowel disease phenotype in primary sclerosing cholangitis	de Vries AB, Janse M, Blokzijl H, Weersma RK.	World J Gastroenterol. 2015 Feb 14;21(6):1956-71. doi: 10.3748/wjg.v21.i6.1956.	de Vries AB	World J Gastroenterol	2015	2015-02-17	PMC4323476		10.3748/wjg.v21.i6.1956	Excluded	Not relevant
26641102	Worldwide Incidence of Autoimmune Liver Disease	Jepsen P, Grønbæk L, Vilstrup H.	Dig Dis. 2015;33 Suppl 2:2-12. doi: 10.1159/000440705. Epub 2015 Dec 7.	Jepsen P	Dig Dis	2015	2015-12-08			10.1159/000440705	Excluded	Not relevant
25687629	The epidemiology of inflammatory bowel disease	Burisch J, Munkholm P.	Scand J Gastroenterol. 2015 Aug;50(8):942-51. doi: 10.3109/00365521.2015.1014407. Epub 2015 Feb 17.	Burisch J	Scand J Gastroenterol	2015	2015-02-18			10.3109/00365521.2015.1014407	Excluded	Not relevant
26641079	Malignancies in Primary Sclerosing Cholangitis--A Continuing Threat	Bonato G, Cristoferi L, Strazzabosco M, Fabris L.	Dig Dis. 2015;33 Suppl 2(Suppl 2):140-8. doi: 10.1159/000440826. Epub 2015 Dec 7.	Bonato G	Dig Dis	2015	2015-12-08	PMC4939833	NIHMS799013	10.1159/000440826	Excluded	Not relevant
26689244	Recurrence of autoimmune liver diseases after liver transplantation	Faisal N, Renner EL.	World J Hepatol. 2015 Dec 18;7(29):2896-905. doi: 10.4254/wjh.v7.i29.2896.	Faisal N	World J Hepatol	2015	2015-12-23	PMC4678376		10.4254/wjh.v7.i29.2896	Excluded	Not relevant
25636976	Colorectal cancer and cholangiocarcinoma in patients with primary sclerosing cholangitis and inflammatory bowel disease	Manninen P, Karvonen AL, Laukkarinen J, Aitola P, Huhtala H, Collin P.	Scand J Gastroenterol. 2015 Apr;50(4):423-8. doi: 10.3109/00365521.2014.946085. Epub 2015 Jan 30.	Manninen P	Scand J Gastroenterol	2015	2015-02-01			10.3109/00365521.2014.946085	Excluded	Not relevant
26839244	Clinical course of primary sclerosing cholangitis and concomitant ulcerative colitis - a preliminary report of retrospective study among patients from Southern Poland	Głowacki MK, Zwolińska-Wcisło M, Frączek P, Gomulska M, Owczarek D, Cibor D, Cieśla A, Mach T.	Folia Med Cracov. 2015;55(2):61-8.	Głowacki MK	Folia Med Cracov	2015	2016-02-04				Excluded	Not relevant
25557556	Meta-analysis of Duct-to-duct versus Roux-en-Y biliary reconstruction following liver transplantation for primary sclerosing cholangitis	Pandanaboyana S, Bell R, Bartlett AJ, McCall J, Hidalgo E.	Transpl Int. 2015 Apr;28(4):485-91. doi: 10.1111/tri.12513. Epub 2015 Jan 21.	Pandanaboyana S	Transpl Int	2015	2015-01-06			10.1111/tri.12513	Excluded	Not relevant
26691188	[Recent Advances in Understanding Colorectal Cancer and Dysplasia Related to Ulcerative Colitis]	Yang DH.	Korean J Gastroenterol. 2015 Dec;66(6):312-9. doi: 10.4166/kjg.2015.66.6.312.	Yang DH	Korean J Gastroenterol	2015	2015-12-23			10.4166/kjg.2015.66.6.312	Excluded	Not relevant
26019046	Colorectal cancer surveillance in primary sclerosing cholangitis and inflammatory bowel disease	Tabibian JH, Moradkhani A, Topazian MD.	Ann Hepatol. 2015 Jul-Aug;14(4):564-6.	Tabibian JH	Ann Hepatol	2015	2015-05-29				Excluded	Not relevant
25827915	A liver lesion in primary sclerosing cholangitis	Biswas S, Rajoriya N, Wang LM, Collier J.	BMJ Case Rep. 2015 Mar 31;2015:bcr2014207685. doi: 10.1136/bcr-2014-207685.	Biswas S	BMJ Case Rep	2015	2015-04-02	PMC4386443		10.1136/bcr-2014-207685	Excluded	Not relevant
26265986	What is the current role of endoscopy in primary sclerosing cholangitis?	Tharian B, George NE, Tham TC.	World J Gastrointest Endosc. 2015 Aug 10;7(10):920-7. doi: 10.4253/wjge.v7.i10.920.	Tharian B	World J Gastrointest Endosc	2015	2015-08-13	PMC4530326		10.4253/wjge.v7.i10.920	Excluded	Not relevant
25777994	Appearance of hepatobiliary diseases in a population-based cohort with inflammatory bowel diseases (Inflammatory Bowel Disease Cohort of the Uppsala Region)	Rönnblom A, Holmström T, Tanghöj H, Rorsman F, Sjöberg D.	J Gastroenterol Hepatol. 2015 Aug;30(8):1288-92. doi: 10.1111/jgh.12947.	Rönnblom A	J Gastroenterol Hepatol	2015	2015-03-18			10.1111/jgh.12947	Excluded	Not relevant
26447618	[Cholestasis morbidity rate in first-hospitalized patients with chronic liver disease in Shanghai]	Cao X, Gao Y, Zhang W, Xu P, Fu Q, Chen C, Li C, Yang C, Ma G, Qu Y, Xu M, Lu L.	Zhonghua Gan Zang Bing Za Zhi. 2015 Aug;23(8):569-73. doi: 10.3760/cma.j.issn.1007-3418.2015.08.003.	Cao X	Zhonghua Gan Zang Bing Za Zhi	2015	2015-10-09			10.3760/cma.j.issn.1007-3418.2015.08.003	Excluded	Not English
26503865	[Bone complications in chronic liver disease(hepatic osteodystrophy)]	Suzuki H.	Clin Calcium. 2015 Nov;25(11):1619-24.	Suzuki H	Clin Calcium	2015	2015-10-28				Excluded	Not English
26022647	Large bowel mucosal neoplasia in the original specimen may increase the risk of ileal pouch neoplasia in patients following restorative proctocolectomy for ulcerative colitis	Bobkiewicz A, Krokowicz L, Paszkowski J, Studniarek A, Szmyt K, Majewski J, Walkowiak J, Majewski P, Drews M, Banasiewicz T.	Int J Colorectal Dis. 2015 Sep;30(9):1261-6. doi: 10.1007/s00384-015-2271-1. Epub 2015 May 29.	Bobkiewicz A	Int J Colorectal Dis	2015	2015-05-30	PMC4553144		10.1007/s00384-015-2271-1	Excluded	Not relevant
26680092	Asymptomatic De Novo Inflammatory Bowel Disease Late After Liver Transplantation for Primary Sclerosing Cholangitis: A Case Report	Åberg F, Abdulle A, Mäkelä A, Nissinen M.	Transplant Proc. 2015 Nov;47(9):2775-7. doi: 10.1016/j.transproceed.2015.09.043.	Åberg F	Transplant Proc	2015	2015-12-19			10.1016/j.transproceed.2015.09.043	Excluded	Not relevant
26312413	Current Concepts in Primary Biliary Cirrhosis and Primary Sclerosing Cholangitis	Sclair SN, Little E, Levy C.	Clin Transl Gastroenterol. 2015 Aug 27;6(8):e109. doi: 10.1038/ctg.2015.33.	Sclair SN	Clin Transl Gastroenterol	2015	2015-08-28	PMC4816277		10.1038/ctg.2015.33	Excluded	Not relevant
25846686	Extra-intestinal malignancies in inflammatory bowel diseases: An update with emphasis on MDCT and MR imaging features	Dohan A, Faraoun SA, Barral M, Guerrache Y, Boudiaf M, Dray X, Hoeffel C, Allez M, Farges O, Beaugerie L, Aparicio T, Marteau P, Fishman EK, Lucidarme O, Eveno C, Pocard M, Dautry R, Soyer P.	Diagn Interv Imaging. 2015 Sep;96(9):871-83. doi: 10.1016/j.diii.2015.02.009. Epub 2015 Apr 3.	Dohan A	Diagn Interv Imaging	2015	2015-04-08			10.1016/j.diii.2015.02.009	Excluded	Not relevant
26977169	Cholangiocarcinoma Secondary to Primary Sclerosing Cholangitis in Explanted Livers: A Single-Center Study in the South of Iran	Geramizadeh B, Ghavvas R, Kazemi K, Shamsaeefar A, Nikeghbalian S, Malekhosseini SA.	Hepat Mon. 2015 Dec 27;15(12):e33626. doi: 10.5812/hepatmon.33626. eCollection 2015 Dec.	Geramizadeh B	Hepat Mon	2015	2016-03-16	PMC4779251		10.5812/hepatmon.33626	Excluded	Not relevant
25085336	ERCP-related adverse events in patients with primary sclerosing cholangitis	Navaneethan U, Jegadeesan R, Nayak S, Lourdusamy V, Sanaka MR, Vargo JJ, Parsi MA.	Gastrointest Endosc. 2015 Feb;81(2):410-9. doi: 10.1016/j.gie.2014.06.030. Epub 2014 Jul 30.	Navaneethan U	Gastrointest Endosc	2015	2014-08-03			10.1016/j.gie.2014.06.030	Excluded	Not relevant
25557336	Colonoscopy surveillance for dysplasia and colorectal cancer in patients with inflammatory bowel disease	Aalykke C, Jensen MD, Fallingborg J, Jess T, Langholz E, Meisner S, Andersen NN, Riis LB, Thomsen OØ, Tøttrup A.	Dan Med J. 2015 Jan;62(1):B4995.	Aalykke C	Dan Med J	2015	2015-01-06				Excluded	Not relevant
26051390	Primary Sclerosing Cholangitis as a Premalignant Biliary Tract Disease: Surveillance and Management	Ilyas SI, Eaton JE, Gores GJ.	Clin Gastroenterol Hepatol. 2015 Nov;13(12):2152-65. doi: 10.1016/j.cgh.2015.05.035. Epub 2015 Jun 5.	Ilyas SI	Clin Gastroenterol Hepatol	2015	2015-06-09	PMC4618039	NIHMS697512	10.1016/j.cgh.2015.05.035	Excluded	Not relevant
25786901	Screening for malignancy in primary sclerosing cholangitis (PSC)	Khaderi SA, Sussman NL.	Curr Gastroenterol Rep. 2015 Apr;17(4):17. doi: 10.1007/s11894-015-0438-0.	Khaderi SA	Curr Gastroenterol Rep	2015	2015-03-20			10.1007/s11894-015-0438-0	Excluded	Not relevant
25972904	The impact of fragility fractures on health-related quality of life in patients with primary sclerosing cholangitis	Raszeja-Wyszomirska J, Kucharski R, Zygmunt M, Safranow K, Miazgowski T.	Hepat Mon. 2015 Apr 25;15(4):e25539. doi: 10.5812/hepatmon.25539. eCollection 2015 Apr.	Raszeja-Wyszomirska J	Hepat Mon	2015	2015-05-15	PMC4426354		10.5812/hepatmon.25539	Excluded	Not relevant
26045700	Duct-to-Duct Biliary Anastomosis Yields Similar Outcomes to Roux-en-Y Hepaticojejunostomy in Liver Transplantation for Primary Sclerosing Cholangitis	Al-Judaibi B, Hernandez Alejandro R, Uhanova J, Marotta P, Mosli M, Chandok N.	Hepat Mon. 2015 May 23;15(5):e18811. doi: 10.5812/hepatmon.15(5)2015.18811. eCollection 2015 May.	Al-Judaibi B	Hepat Mon	2015	2015-06-06	PMC4451269		10.5812/hepatmon.15(5)2015.18811	Excluded	Not relevant
25523559	Malignancies in inflammatory bowel disease	Nieminen U, Färkkilä M.	Scand J Gastroenterol. 2015 Jan;50(1):81-9. doi: 10.3109/00365521.2014.992041.	Nieminen U	Scand J Gastroenterol	2015	2014-12-20			10.3109/00365521.2014.992041	Excluded	Not relevant
25408495	Clinical profiles of patients with primary sclerosing cholangitis in the elderly	Tanaka A, Tazuma S, Okazaki K, Tsubouchi H, Inui K, Takikawa H.	J Hepatobiliary Pancreat Sci. 2015 Mar;22(3):230-6. doi: 10.1002/jhbp.194. Epub 2014 Nov 19.	Tanaka A	J Hepatobiliary Pancreat Sci	2015	2014-11-20			10.1002/jhbp.194	Excluded	Not relevant
25957621	The Cholangiopathies	Lazaridis KN, LaRusso NF.	Mayo Clin Proc. 2015 Jun;90(6):791-800. doi: 10.1016/j.mayocp.2015.03.017. Epub 2015 May 6.	Lazaridis KN	Mayo Clin Proc	2015	2015-05-11	PMC4533104	NIHMS713770	10.1016/j.mayocp.2015.03.017	Excluded	Not relevant
26125426	Pathophysiology and Diseases of the Proximal Pathways of the Biliary System	Nakanishi Y, Saxena R.	Arch Pathol Lab Med. 2015 Jul;139(7):858-66. doi: 10.5858/arpa.2014-0229-RA.	Nakanishi Y	Arch Pathol Lab Med	2015	2015-07-01			10.5858/arpa.2014-0229-RA	Excluded	Not relevant
26770902	Primary Sclerosing Cholangitis with Inflammatory Bowel Disease in Korean Children	Yoon J, Oh SH, Kim HJ, Park SH, Ye BD, Yang SK, Kim KM.	Pediatr Gastroenterol Hepatol Nutr. 2015 Dec;18(4):268-75. doi: 10.5223/pghn.2015.18.4.268. Epub 2015 Dec 23.	Yoon J	Pediatr Gastroenterol Hepatol Nutr	2015	2016-01-16	PMC4712540		10.5223/pghn.2015.18.4.268	Excluded	Not relevant
25659761	Microbiological analysis of bile and its impact in critically ill patients with secondary sclerosing cholangitis	Voigtländer T, Leuchs E, Vonberg RP, Solbach P, Manns MP, Suerbaum S, Lankisch TO.	J Infect. 2015 May;70(5):483-90. doi: 10.1016/j.jinf.2015.01.013. Epub 2015 Feb 7.	Voigtländer T	J Infect	2015	2015-02-10			10.1016/j.jinf.2015.01.013	Excluded	Not relevant
26585107	[Recurrence of primary diseases after liver transplantation]	Žampachová V, Honsová E.	Cesk Patol. 2015;51(4):170-4.	Žampachová V	Cesk Patol	2015	2015-11-21				Excluded	Not English
26378046	A network meta-analysis of the efficacy and side effects of UDCA-based therapies for primary sclerosing cholangitis	Zhu GQ, Shi KQ, Huang GQ, Wang LR, Lin YQ, Braddock M, Chen YP, Zhou MT, Zheng MH.	Oncotarget. 2015 Sep 29;6(29):26757-69. doi: 10.18632/oncotarget.5610.	Zhu GQ	Oncotarget	2015	2015-09-18	PMC4694950		10.18632/oncotarget.5610	Excluded	Not relevant
25962315	Outcome of "indefinite for dysplasia" in inflammatory bowel disease: correlation with DNA flow cytometry and other risk factors of colorectal cancer	Choi WT, Rabinovitch PS, Wang D, Westerhoff M.	Hum Pathol. 2015 Jul;46(7):939-47. doi: 10.1016/j.humpath.2015.03.009. Epub 2015 Apr 11.	Choi WT	Hum Pathol	2015	2015-05-13			10.1016/j.humpath.2015.03.009	Excluded	Not relevant
25531497	Colorectal cancer in patients with inflammatory bowel disease: the true impact of the risk	Herszényi L, Barabás L, Miheller P, Tulassay Z.	Dig Dis. 2015;33(1):52-7. doi: 10.1159/000368447. Epub 2014 Dec 17.	Herszényi L	Dig Dis	2015	2014-12-23			10.1159/000368447	Excluded	Not relevant
26351379	Thiopurine Therapy Reduces the Incidence of Colorectal Neoplasia in Patients with Ulcerative Colitis. Data from the ENEIDA Registry	Gordillo J, Cabré E, Garcia-Planella E, Ricart E, Ber-Nieto Y, Márquez L, Rodríguez-Moranta F, Ponferrada Á, Vera I, Gisbert JP, Barrio J, Esteve M, Merino O, Muñoz F, Domènech E; ENEIDA Project of the Spanish Working Group in Crohn’s Disease and Ulcerative Colitis (GETECCU).	J Crohns Colitis. 2015 Dec;9(12):1063-70. doi: 10.1093/ecco-jcc/jjv145. Epub 2015 Sep 7.	Gordillo J	J Crohns Colitis	2015	2015-09-10			10.1093/ecco-jcc/jjv145	Excluded	Not relevant
25698268	Comparative assessment of prognostic value for revised-Mayo risk model and Child-Pugh score in patients with primary sclerosing cholangitis	Öztaş E, Özer Etik D, Metin RO, Kalkan İH, Parlak E, Önder FO, Arhan M, Şaşmaz N.	Turk J Gastroenterol. 2015 Jan;26(1):31-5. doi: 10.5152/tjg.2015.4479.	Öztaş E	Turk J Gastroenterol	2015	2015-02-21			10.5152/tjg.2015.4479	Excluded	Not relevant
25440769	Unusual association of myasthenia gravis and ulcerative colitis in a 14-year-old boy	Guinet-Charpentier C, Bilbault C, Kennel A, Perrier P, Peyrin-Biroulet L, Morali A.	Arch Pediatr. 2015 Jan;22(1):81-3. doi: 10.1016/j.arcped.2014.10.014. Epub 2014 Nov 4.	Guinet-Charpentier C	Arch Pediatr	2015	2014-12-03			10.1016/j.arcped.2014.10.014	Excluded	Not relevant
25663290	Extraintestinal manifestations of inflammatory bowel disease and intestinal tuberculosis: Frequency and relation with disease phenotype	Singh B, Kedia S, Konijeti G, Mouli VP, Dhingra R, Kurrey L, Srivastava S, Pradhan R, Makharia G, Ahuja V.	Indian J Gastroenterol. 2015 Jan;34(1):43-50. doi: 10.1007/s12664-015-0538-7. Epub 2015 Feb 7.	Singh B	Indian J Gastroenterol	2015	2015-02-10			10.1007/s12664-015-0538-7	Excluded	Not relevant
25041864	A rule for determining risk of colorectal cancer in patients with inflammatory bowel disease	Lutgens M, Vermeire S, Van Oijen M, Vleggaar F, Siersema P, van Assche G, Rutgeerts P, Oldenburg B; Dutch Initiative on Crohn and Colitis.	Clin Gastroenterol Hepatol. 2015 Jan;13(1):148-54.e1. doi: 10.1016/j.cgh.2014.06.032. Epub 2014 Jul 17.	Lutgens M	Clin Gastroenterol Hepatol	2015	2014-07-22			10.1016/j.cgh.2014.06.032	Excluded	Not relevant
26328042	Frequency and risk factors of primary sclerosing cholangitis among patients with inflammatory bowel disease in North-East of Iran	Khosravi Khorashad A, Khajedaluee M, Mokhtari Amirmajdi E, Bahari A, Farzanehfar MR, Ahadi M, Abedini S, Abdollahi MR, Vakili R, Vossoughi Nia H.	Gastroenterol Hepatol Bed Bench. 2015 Summer;8(3):200-6.	Khosravi Khorashad A	Gastroenterol Hepatol Bed Bench	2015	2015-09-02	PMC4553160			Excluded	Not relevant
25966425	Clinical presentation, risk factors and staging systems of cholangiocarcinoma	Plentz RR, Malek NP.	Best Pract Res Clin Gastroenterol. 2015 Apr;29(2):245-52. doi: 10.1016/j.bpg.2015.02.001. Epub 2015 Feb 14.	Plentz RR	Best Pract Res Clin Gastroenterol	2015	2015-05-13			10.1016/j.bpg.2015.02.001	Excluded	Not relevant
25331256	Biliary complications after liver transplantation	Nemes B, Gámán G, Doros A.	Expert Rev Gastroenterol Hepatol. 2015 Apr;9(4):447-66. doi: 10.1586/17474124.2015.967761. Epub 2014 Oct 21.	Nemes B	Expert Rev Gastroenterol Hepatol	2015	2014-10-22			10.1586/17474124.2015.967761	Excluded	Not relevant
25881666	Scandinavian epidemiological research in gastroenterology and hepatology	Björnsson ES, Ekbom A.	Scand J Gastroenterol. 2015 Jun;50(6):636-48. doi: 10.3109/00365521.2015.1034168. Epub 2015 Apr 16.	Björnsson ES	Scand J Gastroenterol	2015	2015-04-18			10.3109/00365521.2015.1034168	Excluded	Not relevant
25519485	Impact of transjugular intrahepatic portosystemic shunt on post-colectomy complications in patients with ulcerative colitis and primary sclerosing cholangitis	Kochhar G, Navaneethan U, Parungao JM, Hartman J, Gupta R, Lopez R, McCullough AJ, Kapoor B, Shen B.	Gastroenterol Rep (Oxf). 2015 Aug;3(3):228-33. doi: 10.1093/gastro/gou085. Epub 2014 Dec 16.	Kochhar G	Gastroenterol Rep (Oxf)	2015	2014-12-19	PMC4527263		10.1093/gastro/gou085	Excluded	Not relevant
26091564	Overlap syndromes of autoimmune hepatitis: diagnosis and treatment	Aguilar-Nájera O, Velasco-Zamora JA, Torre A.	Rev Gastroenterol Mex. 2015 Apr-Jun;80(2):150-9. doi: 10.1016/j.rgmx.2015.04.001. Epub 2015 Jun 16.	Aguilar-Nájera O	Rev Gastroenterol Mex	2015	2015-06-21			10.1016/j.rgmx.2015.04.001	Excluded	Not relevant
25266201	Differences in long-term survival among liver transplant recipients and the general population: a population-based Nordic study	Åberg F, Gissler M, Karlsen TH, Ericzon BG, Foss A, Rasmussen A, Bennet W, Olausson M, Line PD, Nordin A, Bergquist A, Boberg KM, Castedal M, Pedersen CR, Isoniemi H.	Hepatology. 2015 Feb;61(2):668-77. doi: 10.1002/hep.27538. Epub 2015 Jan 5.	Åberg F	Hepatology	2015	2014-10-01			10.1002/hep.27538	Excluded	Not relevant
26629548	Contrasting Pattern of Chronic Inflammatory Bowel Disease in Primary and Autoimmune Sclerosing Cholangitis	Bjarnason I, Hayee B, Pavlidis P, Kvasnovsky C, Scalori A, Sisson G, Charlesworth A, Shaikh H, Bjornsson E, Heneghan MA.	EBioMedicine. 2015 Sep 2;2(10):1523-7. doi: 10.1016/j.ebiom.2015.08.041. eCollection 2015 Oct.	Bjarnason I	EBioMedicine	2015	2015-12-03	PMC4634318		10.1016/j.ebiom.2015.08.041	Excluded	Not relevant
25518055	Prognosis of primary sclerosing cholangitis in israel is independent of coexisting inflammatory bowel Disease	Yanai H, Matalon S, Rosenblatt A, Awadie H, Berdichevski T, Snir Y, Kopylov U, Katz L, Stein A, Mlynarsky L, Tulchinsky H, Konikoff FM, Horin SB, Braun M, Ben-Ari Z, Chowers Y, Baruch Y, Shibolet O, Dotan I.	J Crohns Colitis. 2015 Feb;9(2):177-84. doi: 10.1093/ecco-jcc/jju013.	Yanai H	J Crohns Colitis	2015	2014-12-18			10.1093/ecco-jcc/jju013	Included	-
25340598	Donation after cardiac death liver transplantation in primary sclerosing cholangitis: proceed with caution	Sundaram V, Choi G, Jeon CY, Ayoub WS, Nissen NN, Klein AS, Tran TT.	Transplantation. 2015 May;99(5):973-8. doi: 10.1097/TP.0000000000000447.	Sundaram V	Transplantation	2015	2014-10-24			10.1097/TP.0000000000000447	Excluded	Not relevant
26186988	Risk factors for recurrent primary sclerosing cholangitis after liver transplantation	Ravikumar R, Tsochatzis E, Jose S, Allison M, Athale A, Creamer F, Gunson B, Iyer V, Madanur M, Manas D, Monaco A, Mirza D, Owen N, Roberts K, Sen G, Srinivasan P, Wigmore S, Fusai G, Fernando B, Burroughs A.	J Hepatol. 2015 Nov;63(5):1139-46. doi: 10.1016/j.jhep.2015.07.005. Epub 2015 Jul 14.	Ravikumar R	J Hepatol	2015	2015-07-19			10.1016/j.jhep.2015.07.005	Excluded	Not relevant
25369566	Central nervous system complications after liver transplantation: common but mostly transient phenomena	Bernhardt M, Pflugrad H, Goldbecker A, Barg-Hock H, Knitsch W, Klempnauer J, Strassburg CP, Hecker H, Weissenborn K, Tryc AB.	Liver Transpl. 2015 Feb;21(2):224-32. doi: 10.1002/lt.24035.	Bernhardt M	Liver Transpl	2015	2014-11-05			10.1002/lt.24035	Excluded	Not relevant
26234085	[Autoimmune Diseases of Digestive System]	Ivashkinl VT, Sheptulina AF, Raĭkhelson KL, Losik EA, Ivashkin KV, Okhlobystin AV, Baranskaia EK, Polouvektova EA, Shifrin OS.	Vestn Ross Akad Med Nauk. 2015;(2):139-51. doi: 10.15690/vramn.v70i2.1306.	Ivashkinl VT	Vestn Ross Akad Med Nauk	2015	2015-08-04			10.15690/vramn.v70i2.1306	Excluded	Not English
26614005	Extraintestinal manifestations in inflammatory bowel disease: Prevalence and predictors in Indian patients	Bandyopadhyay D, Bandyopadhyay S, Ghosh P, De A, Bhattacharya A, Dhali GK, Das K.	Indian J Gastroenterol. 2015 Sep;34(5):387-94. doi: 10.1007/s12664-015-0598-8. Epub 2015 Nov 28.	Bandyopadhyay D	Indian J Gastroenterol	2015	2015-11-29			10.1007/s12664-015-0598-8	Excluded	Not relevant
26273817	Abnormal Liver Biochemistry Is Common in Pediatric Inflammatory Bowel Disease: Prevalence and Associations	Valentino PL, Feldman BM, Walters TD, Griffiths AM, Ling SC, Pullenayegum EM, Kamath BM.	Inflamm Bowel Dis. 2015 Dec;21(12):2848-56. doi: 10.1097/MIB.0000000000000558.	Valentino PL	Inflamm Bowel Dis	2015	2015-08-15			10.1097/MIB.0000000000000558	Excluded	Not relevant
25822431	Autoimmune liver diseases and antiphospholipid antibodies positivity: a meta-analysis of literature studies	Ambrosino P, Lupoli R, Spadarella G, Tarantino P, Di Minno A, Tarantino L, Di Minno MN.	J Gastrointestin Liver Dis. 2015 Mar;24(1):25-34, 3 p following 34. doi: 10.15403/jgld.2014.1121.amb.	Ambrosino P	J Gastrointestin Liver Dis	2015	2015-03-31			10.15403/jgld.2014.1121.amb	Excluded	Not relevant
26641819	Overlap Syndromes	Chazouillères O.	Dig Dis. 2015;33 Suppl 2:181-7. doi: 10.1159/000440831. Epub 2015 Dec 7.	Chazouillères O	Dig Dis	2015	2015-12-08			10.1159/000440831	Excluded	Not relevant
26220739	Autoantibodies to asialoglycoprotein receptor (ASGPR) in patients with autoimmune liver diseases	Villalta D, Mytilinaiou MG, Elsner M, Hentschel C, Cuccato J, Somma V, Schierack P, Roggenbuck D, Bogdanos DP.	Clin Chim Acta. 2015 Oct 23;450:1-5. doi: 10.1016/j.cca.2015.07.021. Epub 2015 Jul 26.	Villalta D	Clin Chim Acta	2015	2015-07-30			10.1016/j.cca.2015.07.021	Excluded	Not relevant
26133749	Prevalence and prognostic value of hepatic histological alterations in patients with Crohn's disease	Ribaldone DG, Garavagno M, Pellicano R, Bresso F, Fagoonee S, David E, Sapone N, Bonagura AG, Resegotti A, Astegiano M.	Scand J Gastroenterol. 2015;50(12):1463-8. doi: 10.3109/00365521.2015.1064995. Epub 2015 Jul 2.	Ribaldone DG	Scand J Gastroenterol	2015	2015-07-03			10.3109/00365521.2015.1064995	Excluded	Not relevant
26288187	Solid Organ Transplantation in Patients with Inflammatory Bowel Diseases (IBD): Analysis of Transplantation Outcome and IBD Activity in a Large Single Center Cohort	Schnitzler F, Friedrich M, Stallhofer J, Schönermarck U, Fischereder M, Habicht A, Karbalai N, Wolf C, Angelberger M, Olszak T, Beigel F, Tillack C, Göke B, Zachoval R, Denk G, Guba M, Rust C, Grüner N, Brand S.	PLoS One. 2015 Aug 19;10(8):e0135807. doi: 10.1371/journal.pone.0135807. eCollection 2015.	Schnitzler F	PLoS One	2015	2015-08-20	PMC4545391		10.1371/journal.pone.0135807	Excluded	Not relevant
26258315	Defining long-term outcomes with living donor liver transplantation in North America	Olthoff KM, Smith AR, Abecassis M, Baker T, Emond JC, Berg CL, Beil CA, Burton JR Jr, Fisher RA, Freise CE, Gillespie BW, Grant DR, Humar A, Kam I, Merion RM, Pomfret EA, Samstein B, Shaked A.	Ann Surg. 2015 Sep;262(3):465-75; discussion 473-5. doi: 10.1097/SLA.0000000000001383.	Olthoff KM	Ann Surg	2015	2015-08-11	PMC4545521	NIHMS715174	10.1097/SLA.0000000000001383	Excluded	Not relevant
28404115	Advances in primary sclerosing cholangitis	Horsley-Silva JL, Carey EJ, Lindor KD.	Lancet Gastroenterol Hepatol. 2016 Sep;1(1):68-77. doi: 10.1016/S2468-1253(16)30010-3. Epub 2016 Aug 10.	Horsley-Silva JL	Lancet Gastroenterol Hepatol	2016	2017-04-14			10.1016/S2468-1253(16)30010-3	Excluded	Review Article
26593292	Cancer Risk and Surveillance in Primary Sclerosing Cholangitis	Folseraas T, Boberg KM.	Clin Liver Dis. 2016 Feb;20(1):79-98. doi: 10.1016/j.cld.2015.08.014. Epub 2015 Oct 21.	Folseraas T	Clin Liver Dis	2016	2015-11-24			10.1016/j.cld.2015.08.014	Excluded	Review Article
27330336	Primary Sclerosing Cholangitis: Therapeutic Options and Surveillance Management	Kumar A, Wheatley D, Puttanna A.	Clin Med Insights Gastroenterol. 2016 Jun 9;9:25-9. doi: 10.4137/CGast.S38451. eCollection 2016.	Kumar A	Clin Med Insights Gastroenterol	2016	2016-06-23	PMC4902039		10.4137/CGast.S38451	Excluded	Review Article
26593288	The Immunogenetics of Autoimmune Cholestasis	Trivedi PJ, Hirschfield GM.	Clin Liver Dis. 2016 Feb;20(1):15-31. doi: 10.1016/j.cld.2015.08.002.	Trivedi PJ	Clin Liver Dis	2016	2015-11-24	PMC4681448		10.1016/j.cld.2015.08.002	Excluded	Review Article
26925200	Controversies in the management of primary sclerosing cholangitis	Nayagam JS, Pereira SP, Devlin J, Harrison PM, Joshi D.	World J Hepatol. 2016 Feb 18;8(5):265-72. doi: 10.4254/wjh.v8.i5.265.	Nayagam JS	World J Hepatol	2016	2016-03-01	PMC4757649		10.4254/wjh.v8.i5.265	Excluded	Review Article
26636407	Primary sclerosing cholangitis associated with inflammatory bowel disease: an update	Rossi RE, Conte D, Massironi S.	Eur J Gastroenterol Hepatol. 2016 Feb;28(2):123-31. doi: 10.1097/MEG.0000000000000532.	Rossi RE	Eur J Gastroenterol Hepatol	2016	2015-12-05			10.1097/MEG.0000000000000532	Excluded	Review Article
27413366	Risk and Surveillance of Cancers in Primary Biliary Tract Disease	Hrad V, Abebe Y, Ali SH, Velgersdyk J, Al Hallak M, Imam M.	Gastroenterol Res Pract. 2016;2016:3432640. doi: 10.1155/2016/3432640. Epub 2016 Jun 19.	Hrad V	Gastroenterol Res Pract	2016	2016-07-15	PMC4930812		10.1155/2016/3432640	Excluded	Review Article
29404429	Update on pharmacotherapies for cholestatic liver disease	Ali AH, Tabibian JH, Lindor KD.	Hepatol Commun. 2016 Dec 21;1(1):7-17. doi: 10.1002/hep4.1013. eCollection 2017 Feb.	Ali AH	Hepatol Commun	2016	2018-02-07	PMC5747033		10.1002/hep4.1013	Excluded	Review Article
27938792	Surveillance in cholangiocellular carcinoma	Wirth TC, Vogel A.	Best Pract Res Clin Gastroenterol. 2016 Dec;30(6):987-999. doi: 10.1016/j.bpg.2016.11.001. Epub 2016 Nov 14.	Wirth TC	Best Pract Res Clin Gastroenterol	2016	2016-12-13			10.1016/j.bpg.2016.11.001	Excluded	Review Article
27729952	Cirrhosis and autoimmune liver disease: Current understanding	Liberal R, Grant CR.	World J Hepatol. 2016 Oct 8;8(28):1157-1168. doi: 10.4254/wjh.v8.i28.1157.	Liberal R	World J Hepatol	2016	2016-10-13	PMC5055585		10.4254/wjh.v8.i28.1157	Excluded	Review Article
29922654	Ulcerative Colitis with and without Primary Sclerosing Cholangitis: Two Different Diseases?	Tanaka A, Mertens JC.	Inflamm Intest Dis. 2016 Apr;1(1):9-14. doi: 10.1159/000445259. Epub 2016 Apr 1.	Tanaka A	Inflamm Intest Dis	2016	2018-06-21	PMC5988107		10.1159/000445259	Excluded	Review Article
26523975	The management of autoimmunity in patients with cholestatic liver diseases	Ali AH, Carey EJ, Lindor KD.	Expert Rev Gastroenterol Hepatol. 2016;10(1):73-91. doi: 10.1586/17474124.2016.1095088. Epub 2015 Nov 2.	Ali AH	Expert Rev Gastroenterol Hepatol	2016	2015-11-03			10.1586/17474124.2016.1095088	Excluded	Review Article
27590692	Shifting Paradigms: What Is the True Prevalence and Clinical Course of Primary Sclerosing Cholangitis?	Weersma RK, Lindor KD.	Gastroenterology. 2016 Oct;151(4):590-3. doi: 10.1053/j.gastro.2016.08.046. Epub 2016 Aug 30.	Weersma RK	Gastroenterology	2016	2016-09-04			10.1053/j.gastro.2016.08.046	Excluded	Review Article
27134701	Incidence, risk factors and outcomes of de novo malignancies post liver transplantation	Mukthinuthalapati PK, Gotur R, Ghabril M.	World J Hepatol. 2016 Apr 28;8(12):533-44. doi: 10.4254/wjh.v8.i12.533.	Mukthinuthalapati PK	World J Hepatol	2016	2016-05-03	PMC4840159		10.4254/wjh.v8.i12.533	Excluded	Not relevant
27032493	Prevalence of inflammatory bowel disease among patients with primary sclerosing cholangitis in Iran	Hadizadeh M, Abedi SH, Malekpour H, Radinnia E, Jabbehdari S, Padashi M, Zali MR, Mohammad Alizadeh AH.	Arab J Gastroenterol. 2016 Mar;17(1):17-9. doi: 10.1016/j.ajg.2015.09.004. Epub 2016 Mar 28.	Hadizadeh M	Arab J Gastroenterol	2016	2016-04-02			10.1016/j.ajg.2015.09.004	Excluded	Inadequate data reported
26926040	How to Optimize Colon Cancer Surveillance in Inflammatory Bowel Disease Patients	Gaidos JK, Bickston SJ.	Inflamm Bowel Dis. 2016 May;22(5):1219-30. doi: 10.1097/MIB.0000000000000685.	Gaidos JK	Inflamm Bowel Dis	2016	2016-03-02			10.1097/MIB.0000000000000685	Excluded	Not relevant/Review Article
26290473	Risk stratification in autoimmune cholestatic liver diseases: Opportunities for clinicians and trialists	Trivedi PJ, Corpechot C, Pares A, Hirschfield GM.	Hepatology. 2016 Feb;63(2):644-59. doi: 10.1002/hep.28128. Epub 2015 Nov 26.	Trivedi PJ	Hepatology	2016	2015-08-21	PMC4864755		10.1002/hep.28128	Excluded	Not relevant/Review Article
27822365	Surveillance for Cholangiocarcinoma in Patients with Primary Sclerosing Cholangitis: Effective and Justified?	Razumilava N, Gores GJ.	Clin Liver Dis (Hoboken). 2016 Aug;8(2):43-47. doi: 10.1002/cld.567. Epub 2016 Aug 29.	Razumilava N	Clin Liver Dis (Hoboken)	2016	2016-11-09	PMC5096651	NIHMS793973	10.1002/cld.567	Excluded	Not relevant/Review Article
27521513	No Evidence That Azathioprine Increases Risk of Cholangiocarcinoma in Patients With Primary Sclerosing Cholangitis	Zenouzi R, Weismüller TJ, Jørgensen KK, Bubenheim M, Lenzen H, Hübener P, Schulze K, Weiler-Normann C, Sebode M, Ehlken H, Pannicke N, Hartl J, Peiseler M, Hübener S, Karlsen TH, Boberg KM, Manns MP, Lohse AW, Schramm C.	Clin Gastroenterol Hepatol. 2016 Dec;14(12):1806-1812. doi: 10.1016/j.cgh.2016.07.032. Epub 2016 Aug 10.	Zenouzi R	Clin Gastroenterol Hepatol	2016	2016-08-14			10.1016/j.cgh.2016.07.032	Excluded	Not relevant/Review Article
27083409	Colorectal Cancer in Patients With Inflammatory Bowel Disease: The Need for a Real Surveillance Program	Fornaro R, Caratto M, Caratto E, Caristo G, Fornaro F, Giovinazzo D, Sticchi C, Casaccia M, Andorno E.	Clin Colorectal Cancer. 2016 Sep;15(3):204-12. doi: 10.1016/j.clcc.2016.02.002. Epub 2016 Feb 13.	Fornaro R	Clin Colorectal Cancer	2016	2016-04-17			10.1016/j.clcc.2016.02.002	Excluded	Not relevant/Review Article
26731613	Risk of Colorectal Cancer After Solid Organ Transplantation in the United States	Safaeian M, Robbins HA, Berndt SI, Lynch CF, Fraumeni JF Jr, Engels EA.	Am J Transplant. 2016 Mar;16(3):960-7. doi: 10.1111/ajt.13549. Epub 2016 Jan 5.	Safaeian M	Am J Transplant	2016	2016-01-06	PMC5218822	NIHMS840076	10.1111/ajt.13549	Excluded	Not relevant/Review Article
27540581	Diagnostic yield of endomicroscopy for dysplasia in primary sclerosing cholangitis associated inflammatory bowel disease: a feasibility study	Dlugosz A, Barakat AM, Björkström NK, Öst Å, Bergquist A.	Endosc Int Open. 2016 Aug;4(8):E901-11. doi: 10.1055/s-0042-111203. Epub 2016 Aug 5.	Dlugosz A	Endosc Int Open	2016	2016-08-20	PMC4988862		10.1055/s-0042-111203	Excluded	Not relevant
26626639	Risk factors for and management of ischemic-type biliary lesions following orthotopic liver transplantation: A single center experience	Jiang T, Li C, Duan B, Liu Y, Wang L, Lu S.	Ann Hepatol. 2016 Jan-Feb;15(1):41-6. doi: 10.5604/16652681.1184204.	Jiang T	Ann Hepatol	2016	2015-12-03			10.5604/16652681.1184204	Excluded	Not relevant
27433149	Role of random biopsies in surveillance of dysplasia in ulcerative colitis patients with high risk of colorectal cancer	Bopanna S, Roy M, Das P, Dattagupta S, Sreenivas V, Mouli VP, Kedia S, Dhingra R, Pradhan R, Kumar NS, Yadav DP, Makharia G, Ahuja V.	Intest Res. 2016 Jul;14(3):264-9. doi: 10.5217/ir.2016.14.3.264. Epub 2016 Jun 27.	Bopanna S	Intest Res	2016	2016-07-20	PMC4945531		10.5217/ir.2016.14.3.264	Excluded	Not relevant
27323833	National incidence of autoimmune liver diseases and its relationship with the human development index	Pan HY, Dai YN, Zheng JN, Shi KQ, Van Poucke S, Zou H, Zheng MH.	Oncotarget. 2016 Jul 19;7(29):46273-46282. doi: 10.18632/oncotarget.10090.	Pan HY	Oncotarget	2016	2016-06-22	PMC5216797		10.18632/oncotarget.10090	Excluded	Not relevant
26347073	Using GWAS to identify genetic predisposition in hepatic autoimmunity	Webb GJ, Hirschfield GM.	J Autoimmun. 2016 Jan;66:25-39. doi: 10.1016/j.jaut.2015.08.016. Epub 2015 Sep 4.	Webb GJ	J Autoimmun	2016	2015-09-09			10.1016/j.jaut.2015.08.016	Excluded	Not relevant/Review Article
26686270	Gut-liver immunity	Trivedi PJ, Adams DH.	J Hepatol. 2016 May;64(5):1187-1189. doi: 10.1016/j.jhep.2015.12.002. Epub 2015 Dec 11.	Trivedi PJ	J Hepatol	2016	2015-12-22			10.1016/j.jhep.2015.12.002	Excluded	Not relevant/Review Article
26811640	Inflammatory bowel disease associated neoplasia: A surgeon's perspective	Althumairi AA, Lazarev MG, Gearhart SL.	World J Gastroenterol. 2016 Jan 21;22(3):961-73. doi: 10.3748/wjg.v22.i3.961.	Althumairi AA	World J Gastroenterol	2016	2016-01-27	PMC4716048		10.3748/wjg.v22.i3.961	Excluded	Not relevant
26945126	Early and late surgical outcomes of ileal pouch-anal anastomosis within a defined population in Sweden	Dafnis G.	Eur J Gastroenterol Hepatol. 2016 Jul;28(7):842-9. doi: 10.1097/MEG.0000000000000618.	Dafnis G	Eur J Gastroenterol Hepatol	2016	2016-03-06			10.1097/MEG.0000000000000618	Excluded	Not relevant
27342213	Prevalence of Sclerosing Cholangitis Detected by Magnetic Resonance Cholangiography in Patients With Long-term Inflammatory Bowel Disease	Lunder AK, Hov JR, Borthne A, Gleditsch J, Johannesen G, Tveit K, Viktil E, Henriksen M, Hovde Ø, Huppertz-Hauss G, Høie O, Høivik ML, Monstad I, Solberg IC, Jahnsen J, Karlsen TH, Moum B, Vatn M, Negård A.	Gastroenterology. 2016 Oct;151(4):660-669.e4. doi: 10.1053/j.gastro.2016.06.021. Epub 2016 Jun 21.	Lunder AK	Gastroenterology	2016	2016-06-26			10.1053/j.gastro.2016.06.021	Excluded	Not relevant
27633600	Dilation of Strictures in Patients with Inflammatory Bowel Disease: Who, When and How	Coelho-Prabhu N, Martin JA.	Gastrointest Endosc Clin N Am. 2016 Oct;26(4):739-59. doi: 10.1016/j.giec.2016.06.011.	Coelho-Prabhu N	Gastrointest Endosc Clin N Am	2016	2016-09-17			10.1016/j.giec.2016.06.011	Excluded	Not relevant
27882046	The Role of Genetic and Immune Factors for the Pathogenesis of Primary Sclerosing Cholangitis in Childhood	Ferri PM, Simões E Silva AC, Campos Silva SL, de Aquino DJ, Fagundes ED, Marques de Miranda D, Ferreira AR.	Gastroenterol Res Pract. 2016;2016:3905240. doi: 10.1155/2016/3905240. Epub 2016 Nov 2.	Ferri PM	Gastroenterol Res Pract	2016	2016-11-25	PMC5110890		10.1155/2016/3905240	Excluded	Not relevant
26765478	Increased Risks of Spontaneous Bacterial Peritonitis and Interstitial Lung Disease in Primary Biliary Cirrhosis Patients With Concomitant Sjögren Syndrome	Chen CT, Tseng YC, Yang CW, Lin HH, Chen PJ, Huang TY, Shih YL, Chang WK, Hsieh TY, Chu HC.	Medicine (Baltimore). 2016 Jan;95(2):e2537. doi: 10.1097/MD.0000000000002537.	Chen CT	Medicine (Baltimore)	2016	2016-01-15	PMC4718304		10.1097/MD.0000000000002537	Excluded	Not relevant
26822612	Controversies in Pouch Surveillance for Patients with Inflammatory Bowel Disease	Derikx LA, Nissen LH, Oldenburg B, Hoentjen F.	J Crohns Colitis. 2016 Jun;10(6):747-51. doi: 10.1093/ecco-jcc/jjw035. Epub 2016 Jan 28.	Derikx LA	J Crohns Colitis	2016	2016-01-30			10.1093/ecco-jcc/jjw035	Excluded	Not relevant
27852547	Prevalence of IgG-4-associated cholangiopathy based on serum IgG-4 levels in patients with primary sclerosing cholangitis and its relationship with inflammatory bowel disease	Taghavi SA, Majd SK, Sianati M, Sepehrimanesh M.	Turk J Gastroenterol. 2016 Nov;27(6):547-552. doi: 10.5152/tjg.2016.16344.	Taghavi SA	Turk J Gastroenterol	2016	2016-11-18			10.5152/tjg.2016.16344	Excluded	Not relevant
26593299	Liver Transplantation for Cholestatic Liver Diseases in Adults	Khungar V, Goldberg DS.	Clin Liver Dis. 2016 Feb;20(1):191-203. doi: 10.1016/j.cld.2015.08.011. Epub 2015 Oct 23.	Khungar V	Clin Liver Dis	2016	2015-11-24	PMC4660247	NIHMS717341	10.1016/j.cld.2015.08.011	Excluded	Not relevant/Review Article
26297868	Efficacy and safety of therapeutic ERCP in patients with cirrhosis: a large multicenter study	Adler DG, Haseeb A, Francis G, Kistler CA, Kaplan J, Ghumman SS, Laique SN, Munigala S, Taylor LJ, Cox K, Root B, Hayat U, Siddiqui A.	Gastrointest Endosc. 2016 Feb;83(2):353-9. doi: 10.1016/j.gie.2015.08.022. Epub 2015 Aug 19.	Adler DG	Gastrointest Endosc	2016	2015-08-23			10.1016/j.gie.2015.08.022	Excluded	Not relevant
27855457	[Cholestatic liver disease]	Pichler C, Boettler T, Thimme R.	Dtsch Med Wochenschr. 2016 Nov;141(23):1683-1687. doi: 10.1055/s-0042-107438. Epub 2016 Nov 17.	Pichler C	Dtsch Med Wochenschr	2016	2016-11-18			10.1055/s-0042-107438	Excluded	Not English
27933204	Risk factors for developing colorectal cancer in Japanese patients with ulcerative colitis: a retrospective observational study-CAPITAL (Cohort and Practice for IBD total management in Kyoto-Shiga Links) study I	Yoshino T, Nakase H, Takagi T, Bamba S, Okuyama Y, Kawamura T, Oki T, Obata H, Kawanami C, Katsushima S, Kusaka T, Tsujikawa T, Naito Y, Andoh A, Kogawa T.	BMJ Open Gastroenterol. 2016 Nov 24;3(1):e000122. doi: 10.1136/bmjgast-2016-000122. eCollection 2016.	Yoshino T	BMJ Open Gastroenterol	2016	2016-12-10	PMC5128829		10.1136/bmjgast-2016-000122	Excluded	Not relevant
26077553	Risk factors for primary sclerosing cholangitis	Boonstra K, de Vries EM, van Geloven N, van Erpecum KJ, Spanier M, Poen AC, van Nieuwkerk CM, Witteman BJ, Tuynman HA, Naber AH, Kingma PJ, Beuers U, Ponsioen CY; Epi PSC PBC Study Group.	Liver Int. 2016 Jan;36(1):84-91. doi: 10.1111/liv.12894. Epub 2015 Aug 28.	Boonstra K	Liver Int	2016	2015-06-17			10.1111/liv.12894	Excluded	Not relevant
26438008	Biliary strictures and recurrence after liver transplantation for primary sclerosing cholangitis: A retrospective multicenter analysis	Hildebrand T, Pannicke N, Dechene A, Gotthardt DN, Kirchner G, Reiter FP, Sterneck M, Herzer K, Lenzen H, Rupp C, Barg-Hock H, de Leuw P, Teufel A, Zimmer V, Lammert F, Sarrazin C, Spengler U, Rust C, Manns MP, Strassburg CP, Schramm C, Weismüller TJ; German PSC Study Group.	Liver Transpl. 2016 Jan;22(1):42-52. doi: 10.1002/lt.24350.	Hildebrand T	Liver Transpl	2016	2015-10-07			10.1002/lt.24350	Excluded	Not relevant
26847022	Imaging spectrum of cholangiocarcinoma: role in diagnosis, staging, and posttreatment evaluation	Mar WA, Shon AM, Lu Y, Yu JH, Berggruen SM, Guzman G, Ray CE Jr, Miller F.	Abdom Radiol (NY). 2016 Mar;41(3):553-67. doi: 10.1007/s00261-015-0583-9.	Mar WA	Abdom Radiol (NY)	2016	2016-02-06			10.1007/s00261-015-0583-9	Excluded	Not relevant
26748470	Patients with large-duct primary sclerosing cholangitis and Crohn's disease have a better outcome than those with ulcerative colitis, or without IBD	Fevery J, Van Steenbergen W, Van Pelt J, Laleman W, Hoffman I, Geboes K, Vermeire S, Nevens F.	Aliment Pharmacol Ther. 2016 Mar;43(5):612-20. doi: 10.1111/apt.13516. Epub 2016 Jan 8.	Fevery J	Aliment Pharmacol Ther	2016	2016-01-11			10.1111/apt.13516	Excluded	Not relevant
27409097	[Association between ulcerative colitis and primary esclerosing cholangitis]	Aguilar Sanchez V, Guzman Rojas P, Bravo Paredes E, Rios Perez C.	Rev Gastroenterol Peru. 2016 Apr-Jun;36(2):175-8.	Aguilar Sanchez V	Rev Gastroenterol Peru	2016	2016-07-14				Excluded	Not English
27170385	The Pathogenesis of Autoimmune Liver Disease	Arndtz K, Hirschfield GM.	Dig Dis. 2016;34(4):327-33. doi: 10.1159/000444471. Epub 2016 May 11.	Arndtz K	Dig Dis	2016	2016-05-13			10.1159/000444471	Excluded	Not relevant
27498582	Long-term follow-up of children and adolescents with primary sclerosing cholangitis and autoimmune sclerosing cholangitis	Smolka V, Karaskova E, Tkachyk O, Aiglova K, Ehrmann J, Michalkova K, Konecny M, Volejnikova J.	Hepatobiliary Pancreat Dis Int. 2016 Aug;15(4):412-8. doi: 10.1016/s1499-3872(16)60088-7.	Smolka V	Hepatobiliary Pancreat Dis Int	2016	2016-08-09			10.1016/s1499-3872(16)60088-7	Excluded	Not relevant
26447505	Autoimmune Liver Disease Post-Liver Transplantation: A Summary and Proposed Areas for Future Research	Edmunds C, Ekong UD.	Transplantation. 2016 Mar;100(3):515-24. doi: 10.1097/TP.0000000000000922.	Edmunds C	Transplantation	2016	2015-10-09	PMC4764021		10.1097/TP.0000000000000922	Excluded	Not relevant
30284417	[CLINICAL AND MORPHOLOGICAL CHARACTERISTICS OF INTESTINAL LESIONS IN PATIENTS WITH PRIMARY SCLEROSING CHOLANGITIS]	Pazenco EV, Karev VE, Raikhelson KL, Shchukina OB, Botina AV, Kharitonov AG, Semenov NV.	Eksp Klin Gastroenterol. 2016;(7):18-24.	Pazenco EV	Eksp Klin Gastroenterol	2016	2018-10-05				Excluded	Not English
26825358	Changing prioritization for transplantation: MELD-Na, hepatocellular carcinoma exceptions, and more	Kalra A, Wedd JP, Biggins SW.	Curr Opin Organ Transplant. 2016 Apr;21(2):120-6. doi: 10.1097/MOT.0000000000000281.	Kalra A	Curr Opin Organ Transplant	2016	2016-01-31			10.1097/MOT.0000000000000281	Excluded	Not relevant
27002801	Duration of Inflammatory Bowel Disease Is Associated With Increased Risk of Cholangiocarcinoma in Patients With Primary Sclerosing Cholangitis and IBD	Gulamhusein AF, Eaton JE, Tabibian JH, Atkinson EJ, Juran BD, Lazaridis KN.	Am J Gastroenterol. 2016 May;111(5):705-11. doi: 10.1038/ajg.2016.55. Epub 2016 Mar 22.	Gulamhusein AF	Am J Gastroenterol	2016	2016-03-23	PMC5027894	NIHMS815630	10.1038/ajg.2016.55	Excluded	Not relevant
27207434	Autoimmune conditions are associated with perioperative thrombotic complications in liver transplant recipients: A UNOS database analysis	Bezinover D, Iskandarani K, Chinchilli V, McQuillan P, Saner F, Kadry Z, Riley TR, Janicki PK.	BMC Anesthesiol. 2016 May 21;16(1):26. doi: 10.1186/s12871-016-0192-3.	Bezinover D	BMC Anesthesiol	2016	2016-05-22	PMC4875607		10.1186/s12871-016-0192-3	Excluded	Not relevant
26619054	Inflammatory Bowel Disease Phenotype in Pediatric Primary Sclerosing Cholangitis	Lascurain L, Jensen MK, Guthery SL, Holmen J, Deneau M.	Inflamm Bowel Dis. 2016 Jan;22(1):146-50. doi: 10.1097/MIB.0000000000000586.	Lascurain L	Inflamm Bowel Dis	2016	2015-12-01	PMC6459684	NIHMS1013612	10.1097/MIB.0000000000000586	Excluded	Not relevant
27409579	Rheumatic Disease Autoantibodies in Autoimmune Liver Diseases	Utiyama SR, Zenatti KB, Nóbrega HA, Soares JZ, Skare TL, Matsubara C, Muzzilo DA, Nisihara RM.	Immunol Invest. 2016 Aug;45(6):566-73. doi: 10.1080/08820139.2016.1186173. Epub 2016 Jul 13.	Utiyama SR	Immunol Invest	2016	2016-07-14			10.1080/08820139.2016.1186173	Excluded	Not relevant/Review Article
27172439	[The rational diagnostic of cholangiocarcinoma]	Rydlo M, Dvořáčková J, Kupka T, Klvaňa P, Havelka J, Uvírová M, Geryk E, Czerný D, Jonszta T, Bojková M, Hrabovský V, Jelínková V, Martínek A, Dítě P.	Vnitr Lek. 2016 Feb;62(2):125-33.	Rydlo M	Vnitr Lek	2016	2016-05-13				Excluded	Not English
27741173	Gut Microbiome and Gastrointestinal Cancer: Les liaisons Dangereuses	Tözün N, Vardareli E.	J Clin Gastroenterol. 2016 Nov/Dec;50 Suppl 2, Proceedings from the 8th Probiotics, Prebiotics & New Foods for Microbiota and Human Health meeting held in Rome, Italy on September 13-15, 2015:S191-S196. doi: 10.1097/MCG.0000000000000714.	Tözün N	J Clin Gastroenterol	2016	2016-10-15			10.1097/MCG.0000000000000714	Excluded	Not relevant/Review Article
27193564	Extra-Gastrointestinal Manifestations of Inflammatory Bowel Disease May Be Less Common Than Previously Reported	Card TR, Langan SM, Chu TP.	Dig Dis Sci. 2016 Sep;61(9):2619-26. doi: 10.1007/s10620-016-4195-1. Epub 2016 May 19.	Card TR	Dig Dis Sci	2016	2016-05-20			10.1007/s10620-016-4195-1	Excluded	Not relevant
26878036	Adenomas involving the extrahepatic biliary tree are rare but have an aggressive clinical course	Loh KP, Nautsch D, Mueller J, Desilets D, Mehendiratta V.	Endosc Int Open. 2016 Feb;4(2):E112-7. doi: 10.1055/s-0041-107897. Epub 2015 Nov 27.	Loh KP	Endosc Int Open	2016	2016-02-16	PMC4751000		10.1055/s-0041-107897	Excluded	Not relevant
27034793	Neoadjuvant chemoradiation followed by orthotopic liver transplantation in cholangiocarcinomas: the emory experience	Marchan EM, Landry JC.	J Gastrointest Oncol. 2016 Apr;7(2):248-54. doi: 10.3978/j.issn.2078-6891.2015.117.	Marchan EM	J Gastrointest Oncol	2016	2016-04-02	PMC4783737		10.3978/j.issn.2078-6891.2015.117	Excluded	Not relevant
26355468	Multiyear Patterns of Serum Inflammatory Biomarkers and Risk of Colorectal Neoplasia in Patients with Ulcerative Colitis	Koutroubakis IE, Regueiro M, Schoen RE, Ramos-Rivers C, Hashash JG, Schwartz M, Swoger J, Barrie A, Baidoo L, Dunn MA, Hartman D, Binion DG.	Inflamm Bowel Dis. 2016 Jan;22(1):100-5. doi: 10.1097/MIB.0000000000000587.	Koutroubakis IE	Inflamm Bowel Dis	2016	2015-09-11			10.1097/MIB.0000000000000587	Excluded	Not relevant
28802875	Primary sclerosing cholangitis - a comprehensive review	Karlsen TH, Folseraas T, Thorburn D, Vesterhus M.	J Hepatol. 2017 Dec;67(6):1298-1323. doi: 10.1016/j.jhep.2017.07.022. Epub 2017 Aug 10.	Karlsen TH	J Hepatol	2017	2017-08-14			10.1016/j.jhep.2017.07.022	Excluded	Review Article
28951947	Cholangiocarcinoma and its mimickers in primary sclerosing cholangitis	Lee JJ, Schindera ST, Jang HJ, Fung S, Kim TK.	Abdom Radiol (NY). 2017 Dec;42(12):2898-2908. doi: 10.1007/s00261-017-1328-8.	Lee JJ	Abdom Radiol (NY)	2017	2017-09-28			10.1007/s00261-017-1328-8	Excluded	Review Article
28293027	Genetics of primary sclerosing cholangitis and pathophysiological implications	Jiang X, Karlsen TH.	Nat Rev Gastroenterol Hepatol. 2017 May;14(5):279-295. doi: 10.1038/nrgastro.2016.154. Epub 2017 Mar 15.	Jiang X	Nat Rev Gastroenterol Hepatol	2017	2017-03-16			10.1038/nrgastro.2016.154	Excluded	Not relevant/Review Article
28503557	Epidemiology and risk factors: intrahepatic cholangiocarcinoma	Gupta A, Dixon E.	Hepatobiliary Surg Nutr. 2017 Apr;6(2):101-104. doi: 10.21037/hbsn.2017.01.02.	Gupta A	Hepatobiliary Surg Nutr	2017	2017-05-16	PMC5411279		10.21037/hbsn.2017.01.02	Excluded	Not relevant/Review Article
27712010	Hepatic manifestations of inflammatory bowel diseases	Restellini S, Chazouillères O, Frossard JL.	Liver Int. 2017 Apr;37(4):475-489. doi: 10.1111/liv.13265. Epub 2016 Nov 6.	Restellini S	Liver Int	2017	2016-10-07			10.1111/liv.13265	Excluded	Not relevant/Review Article
28614231	Incidence, prevalence, and natural history of primary sclerosing cholangitis in the United Kingdom	Liang H, Manne S, Shick J, Lissoos T, Dolin P.	Medicine (Baltimore). 2017 Jun;96(24):e7116. doi: 10.1097/MD.0000000000007116.	Liang H	Medicine (Baltimore)	2017	2017-06-15	PMC5478316		10.1097/MD.0000000000007116	Included	-
28624107	Recurrence of primary sclerosing cholangitis, primary biliary cholangitis and auto-immune hepatitis after liver transplantation	Visseren T, Darwish Murad S.	Best Pract Res Clin Gastroenterol. 2017 Apr;31(2):187-198. doi: 10.1016/j.bpg.2017.04.004. Epub 2017 Apr 12.	Visseren T	Best Pract Res Clin Gastroenterol	2017	2017-06-19			10.1016/j.bpg.2017.04.004	Excluded	Not relevant
28028930	An update on cancer risk and surveillance in primary sclerosing cholangitis	Horsley-Silva JL, Rodriguez EA, Franco DL, Lindor KD.	Liver Int. 2017 Aug;37(8):1103-1109. doi: 10.1111/liv.13354. Epub 2017 Jan 28.	Horsley-Silva JL	Liver Int	2017	2016-12-29			10.1111/liv.13354	Excluded	Review Article
29977644	Primary sclerosing cholangitis: A review and update	Tabibian JH, Bowlus CL.	Liver Res. 2017 Dec;1(4):221-230. doi: 10.1016/j.livres.2017.12.002.	Tabibian JH	Liver Res	2017	2018-07-07	PMC6028044	NIHMS945709	10.1016/j.livres.2017.12.002	Excluded	Review Article
28146445	Risk of cholangiocarcinoma in patients with primary sclerosing cholangitis: diagnosis and surveillance	Ehlken H, Zenouzi R, Schramm C.	Curr Opin Gastroenterol. 2017 Mar;33(2):78-84. doi: 10.1097/MOG.0000000000000335.	Ehlken H	Curr Opin Gastroenterol	2017	2017-02-02			10.1097/MOG.0000000000000335	Excluded	Review Article
28977113	PRIMARY SCLEROSING CHOLANGITIS IN CHILDREN AND ADOLESCENTS	Fagundes EDT, Ferreira AR, Hosken CC, Queiroz TCN.	Arq Gastroenterol. 2017 Dec;54(4):286-291. doi: 10.1590/S0004-2803.201700000-50. Epub 2017 Oct 2.	Fagundes EDT	Arq Gastroenterol	2017	2017-10-05			10.1590/S0004-2803.201700000-50	Excluded	Review Article
28030370	The evolution of natural history of primary sclerosing cholangitis	Takakura WR, Tabibian JH, Bowlus CL.	Curr Opin Gastroenterol. 2017 Mar;33(2):71-77. doi: 10.1097/MOG.0000000000000333.	Takakura WR	Curr Opin Gastroenterol	2017	2016-12-29	PMC5538137	NIHMS883652	10.1097/MOG.0000000000000333	Excluded	Review Article
28478443	Immunosuppressive Agents for the Treatment of Primary Sclerosing Cholangitis: A Systematic Review and Meta-Analysis	Peng X, Luo X, Hou JY, Wu SY, Li LZ, Zheng MH, Wang LY.	Dig Dis. 2017;35(5):478-485. doi: 10.1159/000471874. Epub 2017 May 6.	Peng X	Dig Dis	2017	2017-05-08			10.1159/000471874	Excluded	Review Article
28706774	Are Dominant Strictures in Primary Sclerosing Cholangitis a Risk Factor for Cholangiocarcinoma?	Chapman RW, Williamson KD.	Curr Hepatol Rep. 2017;16(2):124-129. doi: 10.1007/s11901-017-0341-2. Epub 2017 Apr 27.	Chapman RW	Curr Hepatol Rep	2017	2017-07-15	PMC5486581		10.1007/s11901-017-0341-2	Excluded	Review Article
28371374	Vitamin A deficiency in chronic cholestatic liver disease: Is vitamin A therapy beneficial?	Freund C, Gotthardt DN.	Liver Int. 2017 Dec;37(12):1752-1758. doi: 10.1111/liv.13433. Epub 2017 Jul 29.	Freund C	Liver Int	2017	2017-04-04			10.1111/liv.13433	Excluded	Review Article
27806633	Surveillance of primary sclerosing cholangitis with ERC and brush cytology: risk factors for cholangiocarcinoma	Boyd S, Mustonen H, Tenca A, Jokelainen K, Arola J, Färkkilä MA.	Scand J Gastroenterol. 2017 Feb;52(2):242-249. doi: 10.1080/00365521.2016.1250281. Epub 2016 Nov 3.	Boyd S	Scand J Gastroenterol	2017	2016-11-04			10.1080/00365521.2016.1250281	Excluded	Review Article
30018960	How Does the Epidemiology of Inflammatory Bowel Disease Differ between East and West? A Korean Perspective	Yang SK.	Inflamm Intest Dis. 2017 Nov;2(2):95-101. doi: 10.1159/000454712. Epub 2017 Jan 14.	Yang SK	Inflamm Intest Dis	2017	2018-07-19	PMC5988201		10.1159/000454712	Excluded	Not relevant
28970141	Primary sclerosing cholangitis is protective against nonalcoholic fatty liver disease in inflammatory bowel disease	Bosch DE, Yeh MM.	Hum Pathol. 2017 Nov;69:55-62. doi: 10.1016/j.humpath.2017.09.008. Epub 2017 Sep 29.	Bosch DE	Hum Pathol	2017	2017-10-04			10.1016/j.humpath.2017.09.008	Excluded	Not relevant
27916678	Incidence, Risk Factors, and Outcomes of Colorectal Cancer in Patients With Ulcerative Colitis With Low-Grade Dysplasia: A Systematic Review and Meta-analysis	Fumery M, Dulai PS, Gupta S, Prokop LJ, Ramamoorthy S, Sandborn WJ, Singh S.	Clin Gastroenterol Hepatol. 2017 May;15(5):665-674.e5. doi: 10.1016/j.cgh.2016.11.025. Epub 2016 Dec 1.	Fumery M	Clin Gastroenterol Hepatol	2017	2016-12-06	PMC5401779	NIHMS833607	10.1016/j.cgh.2016.11.025	Excluded	Not relevant
27622999	Primary sclerosing cholangitis in the Swiss Inflammatory Bowel Disease Cohort Study: prevalence, risk factors, and long-term follow-up	Fraga M, Fournier N, Safroneeva E, Pittet V, Godat S, Straumann A, Nydegger A, Vavricka SR, Moradpour D, Schoepfer AM; Swiss IBD Cohort Study Group.	Eur J Gastroenterol Hepatol. 2017 Jan;29(1):91-97. doi: 10.1097/MEG.0000000000000747.	Fraga M	Eur J Gastroenterol Hepatol	2017	2016-09-14			10.1097/MEG.0000000000000747	Excluded	Not relevant
28453918	Value of brush cytology for optimal timing of liver transplantation in primary sclerosing cholangitis	Vannas MJ, Boyd S, Färkkilä MA, Arola J, Isoniemi H.	Liver Int. 2017 May;37(5):735-742. doi: 10.1111/liv.13276. Epub 2016 Nov 7.	Vannas MJ	Liver Int	2017	2017-04-29			10.1111/liv.13276	Excluded	Not relevant
28690174	Clinical outcomes of donation after circulatory death liver transplantation in primary sclerosing cholangitis	Trivedi PJ, Scalera I, Slaney E, Laing RW, Gunson B, Hirschfield GM, Schlegel A, Ferguson J, Muiesan P.	J Hepatol. 2017 Nov;67(5):957-965. doi: 10.1016/j.jhep.2017.06.027. Epub 2017 Jul 8.	Trivedi PJ	J Hepatol	2017	2017-07-11			10.1016/j.jhep.2017.06.027	Excluded	Not relevant
28970730	Suspicious brush cytology is an indication for liver transplantation evaluation in primary sclerosing cholangitis	Boyd S, Vannas M, Jokelainen K, Isoniemi H, Mäkisalo H, Färkkilä MA, Arola J.	World J Gastroenterol. 2017 Sep 7;23(33):6147-6154. doi: 10.3748/wjg.v23.i33.6147.	Boyd S	World J Gastroenterol	2017	2017-10-04	PMC5597506		10.3748/wjg.v23.i33.6147	Excluded	Not relevant
28684726	Hepatic Artery Pseudoaneurysm Following Orthotopic Liver Transplantation: Increasing Clinical Suspicion for a Rare but Lethal Pathology	Harrison J, Harrison M, Doria C.	Ann Transplant. 2017 Jul 7;22:417-424. doi: 10.12659/aot.903367.	Harrison J	Ann Transplant	2017	2017-07-08			10.12659/aot.903367	Excluded	Not relevant
28690452	Advances in the Diagnosis and Management of Colonic Dysplasia in Patients With Inflammatory Bowel Disease	Cohen-Mekelburg S, Schneider Y, Gold S, Scherl E, Steinlauf A.	Gastroenterol Hepatol (N Y). 2017 Jun;13(6):357-362.	Cohen-Mekelburg S	Gastroenterol Hepatol (N Y)	2017	2017-07-11	PMC5495039			Excluded	Not relevant
28457384	Liver Retransplantation for Hepatic Abscess Due to Hepatic Artery Thrombosis: A Case Report	Zanus G, Romano M, Finotti M, Dalla Bona E, Sgarabotto D, Bassi D, Mescoli C, Angeli P, Burra P, Gringeri E, Vitale A, D'Amico F, Feltracco P, Cillo U.	Transplant Proc. 2017 May;49(4):736-739. doi: 10.1016/j.transproceed.2017.02.022.	Zanus G	Transplant Proc	2017	2017-05-02			10.1016/j.transproceed.2017.02.022	Excluded	Case Report
28301681	Biliary reconstruction in liver transplant patients with primary sclerosing cholangitis, duct-to-duct or Roux-en-Y?	Shamsaeefar A, Shafiee M, Nikeghbalian S, Kazemi K, Mansorian M, Motazedian N, Afshinnia F, Geramizadeh B, Malekhosseini SA.	Clin Transplant. 2017 Jun;31(6). doi: 10.1111/ctr.12964. Epub 2017 Apr 19.	Shamsaeefar A	Clin Transplant	2017	2017-03-17			10.1111/ctr.12964	Excluded	Review Article
28807459	Rapidly progressive atherosclerosis after domino liver transplantation from a teenage donor with homozygous familial hypercholesterolemia	Golbus JR, Farhat L, Fontana RJ, Rubenfire M.	J Clin Lipidol. 2017 Sep-Oct;11(5):1284-1288. doi: 10.1016/j.jacl.2017.07.006. Epub 2017 Jul 22.	Golbus JR	J Clin Lipidol	2017	2017-08-16			10.1016/j.jacl.2017.07.006	Excluded	Not relevant
28272287	Risk Factors and Outcomes of De Novo Cancers (Excluding Nonmelanoma Skin Cancer) After Liver Transplantation for Primary Sclerosing Cholangitis	Mouchli MA, Singh S, Loftus EV Jr, Boardman L, Talwalkar J, Rosen CB, Heimbach JK, Wiesner RH, Hasan B, Poterucha JJ, Kymberly WD.	Transplantation. 2017 Aug;101(8):1859-1866. doi: 10.1097/TP.0000000000001725.	Mouchli MA	Transplantation	2017	2017-03-09	PMC5524613	NIHMS857431	10.1097/TP.0000000000001725	Excluded	Not relevant
27590963	Cost utility of ERCP-based modalities for the diagnosis of cholangiocarcinoma in primary sclerosing cholangitis	Njei B, McCarty TR, Varadarajulu S, Navaneethan U.	Gastrointest Endosc. 2017 Apr;85(4):773-781.e10. doi: 10.1016/j.gie.2016.08.020. Epub 2016 Aug 30.	Njei B	Gastrointest Endosc	2017	2016-09-04			10.1016/j.gie.2016.08.020	Excluded	Not relevant
28281846	Autoimmune liver diseases and inflammatory bowel diseases in children: current issues and future perspectives	Cardile S, Alterio T, Candusso M, Pietrobattista A, Liccardo D, Basso MS, Papadatou B, Bracci F, Knafelz D, Torre G.	Scand J Gastroenterol. 2017 Jun-Jul;52(6-7):662-667. doi: 10.1080/00365521.2017.1298833. Epub 2017 Mar 10.	Cardile S	Scand J Gastroenterol	2017	2017-03-11			10.1080/00365521.2017.1298833	Excluded	Not relevant
28611259	Prevalence, Risk Factors, and Survival of Patients with Intrahepatic Cholangiocarcinoma	Chinchilla-López P, Aguilar-Olivos NE, García-Gómez J, Hernández-Alejandro KK, Chablé-Montero F, Motola-Kuba D, Patel T, Méndez-Sánchez N.	Ann Hepatol. 2017 Jul-Aug;16(4):565-568. doi: 10.5604/01.3001.0010.0293.	Chinchilla-López P	Ann Hepatol	2017	2017-06-15			10.5604/01.3001.0010.0293	Excluded	Not relevant
28176451	Epidemiology and risk factors for infection after living donor liver transplantation	Abad CL, Lahr BD, Razonable RR.	Liver Transpl. 2017 Apr;23(4):465-477. doi: 10.1002/lt.24739.	Abad CL	Liver Transpl	2017	2017-02-09			10.1002/lt.24739	Excluded	Review Article
28077782	Serum and tissue markers in hepatocellular carcinoma and cholangiocarcinoma: clinical and prognostic implications	Berretta M, Cavaliere C, Alessandrini L, Stanzione B, Facchini G, Balestreri L, Perin T, Canzonieri V.	Oncotarget. 2017 Feb 21;8(8):14192-14220. doi: 10.18632/oncotarget.13929.	Berretta M	Oncotarget	2017	2017-01-13	PMC5355172		10.18632/oncotarget.13929	Excluded	Not relevant
28417463	Pharmacological interventions for primary sclerosing cholangitis: an attempted network meta-analysis	Saffioti F, Gurusamy KS, Hawkins N, Toon CD, Tsochatzis E, Davidson BR, Thorburn D.	Cochrane Database Syst Rev. 2017 Mar 28;3(3):CD011343. doi: 10.1002/14651858.CD011343.pub2.	Saffioti F	Cochrane Database Syst Rev	2017	2017-04-19	PMC6464655		10.1002/14651858.CD011343.pub2	Excluded	Not relevant
27891750	Epidemiology and outcomes of primary sclerosing cholangitis with and without inflammatory bowel disease in an Australian cohort	Liu K, Wang R, Kariyawasam V, Wells M, Strasser SI, McCaughan G, Corte C, Leong RW.	Liver Int. 2017 Mar;37(3):442-448. doi: 10.1111/liv.13328. Epub 2017 Jan 24.	Liu K	Liver Int	2017	2016-11-29			10.1111/liv.13328	Included	-
28856287	Acute-on-chronic hepatitis. A case report of autoimmune hepatitis/primary sclerosing cholangitis/ulcerative colitis overlap syndrome in a 15-year-old patient	Nalepa A, Woźniak M, Cielecka-Kuszyk J, Stefanowicz M, Jankowska I, Dądalski M, Pawłowska J.	Clin Exp Hepatol. 2017 Mar;3(1):28-32. doi: 10.5114/ceh.2017.65501. Epub 2017 Jan 30.	Nalepa A	Clin Exp Hepatol	2017	2017-09-01	PMC5497451		10.5114/ceh.2017.65501	Excluded	Case Report
28561948	Identification of fucosylated Fetuin-A as a potential biomarker for cholangiocarcinoma	Betesh L, Comunale MA, Wang M, Liang H, Hafner J, Karabudak A, Giama NH, Moser CD, Miyoshi E, Roberts LR, Block TM, Mehta A.	Proteomics Clin Appl. 2017 Sep;11(9-10):10.1002/prca.201600141. doi: 10.1002/prca.201600141. Epub 2017 Jul 10.	Betesh L	Proteomics Clin Appl	2017	2017-06-01	PMC6014737	NIHMS974682	10.1002/prca.201600141	Excluded	Not relevant
27706546	A liver nodule in a patient transplanted for primary sclerosing cholangitis: an interdisciplinary diagnostic approach	Loosen SH, Schmeding M, Roderburg C, Binnebösel M, Temizel I, Mottaghy FM, Tischendorf JJ, Tacke F, Gaisa NT, Hussein K, Lehmann U, Trautwein C, Neumann UP, Luedde T.	Z Gastroenterol. 2017 Jan;55(1):56-62. doi: 10.1055/s-0042-111048. Epub 2016 Oct 5.	Loosen SH	Z Gastroenterol	2017	2016-10-06			10.1055/s-0042-111048	Excluded	Not relevant
28246478	Eosinophilic cholangitis is a potentially underdiagnosed etiology in indeterminate biliary stricture	Walter D, Hartmann S, Herrmann E, Peveling-Oberhag J, Bechstein WO, Zeuzem S, Hansmann ML, Friedrich-Rust M, Albert JG.	World J Gastroenterol. 2017 Feb 14;23(6):1044-1050. doi: 10.3748/wjg.v23.i6.1044.	Walter D	World J Gastroenterol	2017	2017-03-02	PMC5311093		10.3748/wjg.v23.i6.1044	Excluded	Not relevant
28693186	Cholangiocarcinoma following external beam radiotherapy: A report of two cases	Kulkarni A, Gundara JS, Gill AJ, Hugh TJ, Samra JS.	Oncol Lett. 2017 Jul;14(1):423-426. doi: 10.3892/ol.2017.6113. Epub 2017 May 3.	Kulkarni A	Oncol Lett	2017	2017-07-12	PMC5494849		10.3892/ol.2017.6113	Excluded	Case Report
28690845	Diagnostic autoantibodies for autoimmune liver diseases	Toh BH.	Clin Transl Immunology. 2017 May 5;6(5):e139. doi: 10.1038/cti.2017.14. eCollection 2017 May.	Toh BH	Clin Transl Immunology	2017	2017-07-11	PMC5493583		10.1038/cti.2017.14	Excluded	Review Article
29606934	Vedolizumab Treatment for Ulcerative Colitis in an Elderly Multimorbid Patient with Hemophilia A	Schäffler H, Huth A, Lamprecht G, Anders O.	Case Rep Gastroenterol. 2017 Dec 21;11(3):774-779. doi: 10.1159/000485372. eCollection 2017 Sep-Dec.	Schäffler H	Case Rep Gastroenterol	2017	2018-04-03	PMC5875292		10.1159/000485372	Excluded	Not relevant
28333202	Risk of Rectal Neoplasia after Colectomy and Ileorectal Anastomosis for Ulcerative Colitis	Uzzan M, Kirchgesner J, Oubaya N, Amiot A, Gornet JM, Seksik P, Nancey S, Cotte E, Allez M, Boschetti G, Laharie D, de Angelis N, Nachury M, Pelletier AL, Abitbol V, Fumery M, Brouquet A, Buisson A, Altwegg R, Cosnes J, Panis Y, Treton X.	J Crohns Colitis. 2017 Aug 1;11(8):930-935. doi: 10.1093/ecco-jcc/jjx027.	Uzzan M	J Crohns Colitis	2017	2017-03-24			10.1093/ecco-jcc/jjx027	Excluded	Not relevant
27754570	Primary biliary cirrhosis has high wait-list mortality among patients listed for liver transplantation	Singal AK, Fang X, Kaif M, Hasanin M, Mcguire BM, Kuo YF, Wiesner RH.	Transpl Int. 2017 May;30(5):454-462. doi: 10.1111/tri.12877. Epub 2016 Nov 14.	Singal AK	Transpl Int	2017	2016-10-19			10.1111/tri.12877	Excluded	Not relevant
29282390	Autoimmune Hepatitis: A Risk Factor for Cholangiocarcinoma	Garg R, Khan U, AlRajjal A, Kafri Z.	Case Rep Gastroenterol. 2017 Nov 9;11(3):672-677. doi: 10.1159/000484131. eCollection 2017 Sep-Dec.	Garg R	Case Rep Gastroenterol	2017	2017-12-29	PMC5731104		10.1159/000484131	Excluded	Not relevant
28138905	A case of concomitant colitic cancer and intrahepatic cholangiocarcinoma during follow-up for ulcerative colitis	Tsuchiya K, Nanashima A, Ikeda T, Minami S, Nagano M, Hamada T, Yano K, Fujii Y.	Clin J Gastroenterol. 2017 Apr;10(2):157-162. doi: 10.1007/s12328-017-0715-6. Epub 2017 Jan 30.	Tsuchiya K	Clin J Gastroenterol	2017	2017-02-01			10.1007/s12328-017-0715-6	Excluded	Case Report
27681447	Pouchitis after ileal pouch-anal anastomosis in ulcerative colitis: Diagnosis, management, risk factors, and incidence	Hata K, Ishihara S, Nozawa H, Kawai K, Kiyomatsu T, Tanaka T, Kishikawa J, Anzai H, Watanabe T.	Dig Endosc. 2017 Jan;29(1):26-34. doi: 10.1111/den.12744. Epub 2016 Nov 7.	Hata K	Dig Endosc	2017	2016-09-30			10.1111/den.12744	Excluded	Not relevant
28143594	Prevalence of paediatric inflammatory bowel disease in Sweden: a nationwide population-based register study	Ludvigsson JF, Büsch K, Olén O, Askling J, Smedby KE, Ekbom A, Lindberg E, Neovius M.	BMC Gastroenterol. 2017 Jan 31;17(1):23. doi: 10.1186/s12876-017-0578-9.	Ludvigsson JF	BMC Gastroenterol	2017	2017-02-02	PMC5282815		10.1186/s12876-017-0578-9	Excluded	Not relevant
27637573	Overall and cause-specific mortality in Korean patients with inflammatory bowel disease: A hospital-based cohort study	Lee HS, Choe J, Kim SO, Lee SH, Lee HJ, Seo H, Kim GU, Seo M, Song EM, Hwang SW, Park SH, Yang DH, Kim KJ, Ye BD, Byeon JS, Myung SJ, Yoon YS, Yu CS, Kim JH, Yang SK.	J Gastroenterol Hepatol. 2017 Apr;32(4):782-788. doi: 10.1111/jgh.13596.	Lee HS	J Gastroenterol Hepatol	2017	2016-09-18			10.1111/jgh.13596	Excluded	Not relevant
27957759	Systematic review: recurrent autoimmune liver diseases after liver transplantation	Montano-Loza AJ, Bhanji RA, Wasilenko S, Mason AL.	Aliment Pharmacol Ther. 2017 Feb;45(4):485-500. doi: 10.1111/apt.13894. Epub 2016 Dec 12.	Montano-Loza AJ	Aliment Pharmacol Ther	2017	2016-12-14			10.1111/apt.13894	Excluded	Review Article
29536035	Long-term Prognosis and Recurrence of Primary Sclerosing Cholangitis After Liver Transplantation: A Single-Center Experience	Ueda Y, Kaido T, Okajima H, Hata K, Anazawa T, Yoshizawa A, Yagi S, Taura K, Masui T, Yamashiki N, Haga H, Nagao M, Marusawa H, Seno H, Uemoto S.	Transplant Direct. 2017 Nov 20;3(12):e334. doi: 10.1097/TXD.0000000000000751. eCollection 2017 Dec.	Ueda Y	Transplant Direct	2017	2018-03-15	PMC5828688		10.1097/TXD.0000000000000751	Excluded	Not relevant
28011280	Risk of colorectal cancer in chronic liver diseases: a systematic review and meta-analysis	Komaki Y, Komaki F, Micic D, Ido A, Sakuraba A.	Gastrointest Endosc. 2017 Jul;86(1):93-104.e5. doi: 10.1016/j.gie.2016.12.009. Epub 2016 Dec 21.	Komaki Y	Gastrointest Endosc	2017	2016-12-25			10.1016/j.gie.2016.12.009	Excluded	Not relevant
28566881	Inflammatory bowel disease in liver transplanted patients	Filipec Kanizaj T, Mijic M.	World J Gastroenterol. 2017 May 14;23(18):3214-3227. doi: 10.3748/wjg.v23.i18.3214.	Filipec Kanizaj T	World J Gastroenterol	2017	2017-06-02	PMC5434427		10.3748/wjg.v23.i18.3214	Excluded	Not relevant
28165825	Chemoprevention of colorectal cancer in ulcerative colitis: digging deep in current evidence	Bezzio C, Festa S, Saibeni S, Papi C.	Expert Rev Gastroenterol Hepatol. 2017 Apr;11(4):339-347. doi: 10.1080/17474124.2017.1292129. Epub 2017 Feb 16.	Bezzio C	Expert Rev Gastroenterol Hepatol	2017	2017-02-07			10.1080/17474124.2017.1292129	Excluded	Not relevant
28839442	Gut barrier failure biomarkers are associated with poor disease outcome in patients with primary sclerosing cholangitis	Tornai T, Palyu E, Vitalis Z, Tornai I, Tornai D, Antal-Szalmas P, Norman GL, Shums Z, Veres G, Dezsofi A, Par G, Par A, Orosz P, Szalay F, Lakatos PL, Papp M.	World J Gastroenterol. 2017 Aug 7;23(29):5412-5421. doi: 10.3748/wjg.v23.i29.5412.	Tornai T	World J Gastroenterol	2017	2017-08-26	PMC5550791		10.3748/wjg.v23.i29.5412	Excluded	Not relevant
28668580	Elevated levels of circulating osteopontin are associated with a poor survival after resection of cholangiocarcinoma	Loosen SH, Roderburg C, Kauertz KL, Pombeiro I, Leyh C, Benz F, Vucur M, Longerich T, Koch A, Braunschweig T, Ulmer TF, Heidenhain C, Tacke F, Binnebösel M, Schmeding M, Trautwein C, Neumann UP, Luedde T.	J Hepatol. 2017 Oct;67(4):749-757. doi: 10.1016/j.jhep.2017.06.020. Epub 2017 Jun 29.	Loosen SH	J Hepatol	2017	2017-07-03			10.1016/j.jhep.2017.06.020	Excluded	Not relevant
28391417	Differences in Phenotypes and Liver Transplantation Outcomes by Age Group in Patients with Primary Sclerosing Cholangitis	Henson JB, Patel YA, Wilder JM, Zheng J, Chow SC, King LY, Muir AJ.	Dig Dis Sci. 2017 Nov;62(11):3200-3209. doi: 10.1007/s10620-017-4559-1. Epub 2017 Apr 8.	Henson JB	Dig Dis Sci	2017	2017-04-10	PMC5861350	NIHMS950263	10.1007/s10620-017-4559-1	Excluded	Not relevant
28050782	Colorectal Cancer in Inflammatory Bowel Diseases: A Population-Based Study in Utah	Jewel Samadder N, Valentine JF, Guthery S, Singh H, Bernstein CN, Wan Y, Wong J, Boucher K, Pappas L, Rowe K, Bronner M, Ulrich CM, Burt RW, Curtin K, Smith KR.	Dig Dis Sci. 2017 Aug;62(8):2126-2132. doi: 10.1007/s10620-016-4435-4. Epub 2017 Jan 3.	Jewel Samadder N	Dig Dis Sci	2017	2017-01-05			10.1007/s10620-016-4435-4	Excluded	Not relevant
28426778	ApaI polymorphism of vitamin D receptor affects health-related quality of life in patients with primary sclerosing cholangitis	Kempinska-Podhorodecka A, Milkiewicz M, Jabłonski D, Milkiewicz P, Wunsch E.	PLoS One. 2017 Apr 20;12(4):e0176264. doi: 10.1371/journal.pone.0176264. eCollection 2017.	Kempinska-Podhorodecka A	PLoS One	2017	2017-04-21	PMC5398696		10.1371/journal.pone.0176264	Excluded	Not relevant
28141916	Justifying Nonstandard Exception Requests for Pediatric Liver Transplant Candidates: An Analysis of Narratives Submitted to the United Network for Organ Sharing, 2009-2014	Perito ER, Braun HJ, Dodge JL, Rhee S, Roberts JP.	Am J Transplant. 2017 Aug;17(8):2144-2154. doi: 10.1111/ajt.14216. Epub 2017 Feb 28.	Perito ER	Am J Transplant	2017	2017-02-01	PMC5519411	NIHMS848084	10.1111/ajt.14216	Excluded	Not relevant
27959632	The Role of Cancer-Associated Fibroblasts and Fibrosis in Liver Cancer	Affo S, Yu LX, Schwabe RF.	Annu Rev Pathol. 2017 Jan 24;12:153-186. doi: 10.1146/annurev-pathol-052016-100322. Epub 2016 Dec 5.	Affo S	Annu Rev Pathol	2017	2016-12-14	PMC5720358	NIHMS923282	10.1146/annurev-pathol-052016-100322	Excluded	Not relevant
29208940	CEA but not CA19-9 is an independent prognostic factor in patients undergoing resection of cholangiocarcinoma	Loosen SH, Roderburg C, Kauertz KL, Koch A, Vucur M, Schneider AT, Binnebösel M, Ulmer TF, Lurje G, Schoening W, Tacke F, Trautwein C, Longerich T, Dejong CH, Neumann UP, Luedde T.	Sci Rep. 2017 Dec 5;7(1):16975. doi: 10.1038/s41598-017-17175-7.	Loosen SH	Sci Rep	2017	2017-12-07	PMC5717041		10.1038/s41598-017-17175-7	Excluded	Not relevant
28420030	Role of endoscopy in primary sclerosing cholangitis: European Society of Gastrointestinal Endoscopy (ESGE) and European Association for the Study of the Liver (EASL) Clinical Guideline	Aabakken L, Karlsen TH, Albert J, Arvanitakis M, Chazouilleres O, Dumonceau JM, Färkkilä M, Fickert P, Hirschfield GM, Laghi A, Marzioni M, Fernandez M, Pereira SP, Pohl J, Poley JW, Ponsioen CY, Schramm C, Swahn F, Tringali A, Hassan C.	Endoscopy. 2017 Jun;49(6):588-608. doi: 10.1055/s-0043-107029. Epub 2017 Apr 18.	Aabakken L	Endoscopy	2017	2017-04-19			10.1055/s-0043-107029	Excluded	Guideline
28410344	Preoperative Clostridium difficile Infection Does Not Affect Pouch Outcomes in Patients with Ulcerative Colitis Who Undergo Ileal Pouch-anal Anastomosis	Lightner AL, Tse CS, Quinn K, Bergquist JR, Enders F, Pendegraft R, Khanna S, Raffals L.	Inflamm Bowel Dis. 2017 Jul;23(7):1195-1201. doi: 10.1097/MIB.0000000000001122.	Lightner AL	Inflamm Bowel Dis	2017	2017-04-15			10.1097/MIB.0000000000001122	Excluded	Not relevant
28274849	Patient Age, Sex, and Inflammatory Bowel Disease Phenotype Associate With Course of Primary Sclerosing Cholangitis	Weismüller TJ, Trivedi PJ, Bergquist A, Imam M, Lenzen H, Ponsioen CY, Holm K, Gotthardt D, Färkkilä MA, Marschall HU, Thorburn D, Weersma RK, Fevery J, Mueller T, Chazouillères O, Schulze K, Lazaridis KN, Almer S, Pereira SP, Levy C, Mason A, Naess S, Bowlus CL, Floreani A, Halilbasic E, Yimam KK, Milkiewicz P, Beuers U, Huynh DK, Pares A, Manser CN, Dalekos GN, Eksteen B, Invernizzi P, Berg CP,…	Gastroenterology. 2017 Jun;152(8):1975-1984.e8. doi: 10.1053/j.gastro.2017.02.038. Epub 2017 Mar 6.	Weismüller TJ	Gastroenterology	2017	2017-03-10	PMC5546611	NIHMS885410	10.1053/j.gastro.2017.02.038	Excluded	Not relevant
28013111	Risk of Rectal Cancer After Colectomy for Patients With Ulcerative Colitis: A National Cohort Study	Abdalla M, Landerholm K, Andersson P, Andersson RE, Myrelid P.	Clin Gastroenterol Hepatol. 2017 Jul;15(7):1055-1060.e2. doi: 10.1016/j.cgh.2016.11.036. Epub 2016 Dec 21.	Abdalla M	Clin Gastroenterol Hepatol	2017	2016-12-26			10.1016/j.cgh.2016.11.036	Excluded	Not relevant
28479483	Coffee and autoimmunity: More than a mere hot beverage!	Sharif K, Watad A, Bragazzi NL, Adawi M, Amital H, Shoenfeld Y.	Autoimmun Rev. 2017 Jul;16(7):712-721. doi: 10.1016/j.autrev.2017.05.007. Epub 2017 May 4.	Sharif K	Autoimmun Rev	2017	2017-05-09			10.1016/j.autrev.2017.05.007	Excluded	Review Article
28124661	Hypergammaglobulinemia is a marker of extraintestinal manifestations in pediatric inflammatory bowel disease	Matar M, Rinawi F, Shamir R, Assa A.	Turk J Gastroenterol. 2017 Mar;28(2):131-134. doi: 10.5152/tjg.2017.16562. Epub 2017 Jan 26.	Matar M	Turk J Gastroenterol	2017	2017-01-27			10.5152/tjg.2017.16562	Excluded	Not relevant
27995906	ACG Clinical Guideline: Evaluation of Abnormal Liver Chemistries	Kwo PY, Cohen SM, Lim JK.	Am J Gastroenterol. 2017 Jan;112(1):18-35. doi: 10.1038/ajg.2016.517. Epub 2016 Dec 20.	Kwo PY	Am J Gastroenterol	2017	2016-12-21			10.1038/ajg.2016.517	Excluded	Guideline
28913747	Primary Sjögren's syndrome: Extraglandular manifestations and hydroxychloroquine therapy	Demarchi J, Papasidero S, Medina MA, Klajn D, Chaparro Del Moral R, Rillo O, Martiré V, Crespo G, Secco A, Catalan Pellet A, Amitrano C, Crow C, Asnal C, Pucci P, Caeiro F, Benzanquen N, Pirola JP, Mayer M, Zazzetti F, Velez S, Barreira J, Tamborenea N, Santiago L, Raiti L.	Clin Rheumatol. 2017 Nov;36(11):2455-2460. doi: 10.1007/s10067-017-3822-3. Epub 2017 Sep 14.	Demarchi J	Clin Rheumatol	2017	2017-09-16			10.1007/s10067-017-3822-3	Excluded	Not relevant
28970729	Patients with inflammatory bowel disease have increased risk of autoimmune and inflammatory diseases	Halling ML, Kjeldsen J, Knudsen T, Nielsen J, Hansen LK.	World J Gastroenterol. 2017 Sep 7;23(33):6137-6146. doi: 10.3748/wjg.v23.i33.6137.	Halling ML	World J Gastroenterol	2017	2017-10-04	PMC5597505		10.3748/wjg.v23.i33.6137	Excluded	Not relevant
29452711	Primary sclerosing cholangitis	Dyson JK, Beuers U, Jones DEJ, Lohse AW, Hudson M.	Lancet. 2018 Jun 23;391(10139):2547-2559. doi: 10.1016/S0140-6736(18)30300-3. Epub 2018 Feb 13.	Dyson JK	Lancet	2018	2018-02-18			10.1016/S0140-6736(18)30300-3	Excluded	Review Article
29720903	Colorectal Cancer in Inflammatory Bowel Disease	Stidham RW, Higgins PDR.	Clin Colon Rectal Surg. 2018 May;31(3):168-178. doi: 10.1055/s-0037-1602237. Epub 2018 Apr 1.	Stidham RW	Clin Colon Rectal Surg	2018	2018-05-04	PMC5929884		10.1055/s-0037-1602237	Excluded	Not relevant
29781738	Diagnosis of cholangiocarcinoma in primary sclerosing cholangitis	Taghavi SA, Eshraghian A, Niknam R, Sivandzadeh GR, Bagheri Lankarani K.	Expert Rev Gastroenterol Hepatol. 2018 Jun;12(6):575-584. doi: 10.1080/17474124.2018.1473761. Epub 2018 May 21.	Taghavi SA	Expert Rev Gastroenterol Hepatol	2018	2018-05-22			10.1080/17474124.2018.1473761	Excluded	Not relevant
29700559	[Primary sclerosing cholangitis : Current diagnostics and treatment]	Liwinski T, Schramm C.	Internist (Berl). 2018 Jun;59(6):551-559. doi: 10.1007/s00108-018-0428-z.	Liwinski T	Internist (Berl)	2018	2018-04-28			10.1007/s00108-018-0428-z	Excluded	Not English
29886518	Update in the Care and Management of Patients with Primary Sclerosing Cholangitis	Sedki M, Levy C.	Curr Gastroenterol Rep. 2018 Jun 9;20(7):29. doi: 10.1007/s11894-018-0635-8.	Sedki M	Curr Gastroenterol Rep	2018	2018-06-11			10.1007/s11894-018-0635-8	Excluded	Not relevant
30425805	Does colectomy affect the progression of primary sclerosing cholangitis? A systematic review and meta-analysis	Ong J, Bath MF, Swift C, Al-Naeeb Y.	Gastroenterol Hepatol Bed Bench. 2018 Fall;11(4):277-283.	Ong J	Gastroenterol Hepatol Bed Bench	2018	2018-11-15	PMC6204254			Excluded	Not relevant
28376583	Inflammatory Bowel Disease and Primary Sclerosing Cholangitis: A Review of the Phenotype and Associated Specific Features	Palmela C, Peerani F, Castaneda D, Torres J, Itzkowitz SH.	Gut Liver. 2018 Jan 15;12(1):17-29. doi: 10.5009/gnl16510.	Palmela C	Gut Liver	2018	2017-04-05	PMC5753680		10.5009/gnl16510	Excluded	Not relevant
30166959	Primary Sclerosing Cholangitis, Part 2: Cancer Risk, Prevention, and Surveillance	Tabibian JH, Ali AH, Lindor KD.	Gastroenterol Hepatol (N Y). 2018 Jul;14(7):427-432.	Tabibian JH	Gastroenterol Hepatol (N Y)	2018	2018-09-01	PMC6111497			Excluded	Not relevant
29951926	Clinical guidelines for primary sclerosing cholangitis 2017	Isayama H, Tazuma S, Kokudo N, Tanaka A, Tsuyuguchi T, Nakazawa T, Notohara K, Mizuno S, Akamatsu N, Serikawa M, Naitoh I, Hirooka Y, Wakai T, Itoi T, Ebata T, Okaniwa S, Kamisawa T, Kawashima H, Kanno A, Kubota K, Tabata M, Unno M, Takikawa H; PSC guideline committee Members: Ministry of Health, Labour and Welfare (Japan) Research Project, The Intractable Hepatobiliary Disease Study Group.	J Gastroenterol. 2018 Sep;53(9):1006-1034. doi: 10.1007/s00535-018-1484-9. Epub 2018 Jun 27.	Isayama H	J Gastroenterol	2018	2018-06-29	PMC8930933		10.1007/s00535-018-1484-9	Excluded	Guideline
29991937	Primary Sclerosing Cholangitis, Part 1: Epidemiology, Etiopathogenesis, Clinical Features, and Treatment	Tabibian JH, Ali AH, Lindor KD.	Gastroenterol Hepatol (N Y). 2018 May;14(5):293-304.	Tabibian JH	Gastroenterol Hepatol (N Y)	2018	2018-07-12	PMC6034608			Excluded	Not relevant
29244227	Surveillance for hepatobiliary cancers in patients with primary sclerosing cholangitis	Ali AH, Tabibian JH, Nasser-Ghodsi N, Lennon RJ, DeLeon T, Borad MJ, Hilscher M, Silveira MG, Carey EJ, Lindor KD.	Hepatology. 2018 Jun;67(6):2338-2351. doi: 10.1002/hep.29730. Epub 2018 Apr 19.	Ali AH	Hepatology	2018	2017-12-16			10.1002/hep.29730	Excluded	Not relevant
28921801	Complications, symptoms, quality of life and pregnancy in cholestatic liver disease	Zakharia K, Tabibian A, Lindor KD, Tabibian JH.	Liver Int. 2018 Mar;38(3):399-411. doi: 10.1111/liv.13591. Epub 2017 Oct 3.	Zakharia K	Liver Int	2018	2017-09-19			10.1111/liv.13591	Excluded	Review Article
30027141	Dominant strictures in primary sclerosing cholangitis: A multicenter survey of clinical definitions and practices	Hilscher MB, Tabibian JH, Carey EJ, Gostout CJ, Lindor KD.	Hepatol Commun. 2018 May 4;2(7):836-844. doi: 10.1002/hep4.1194. eCollection 2018 Jul.	Hilscher MB	Hepatol Commun	2018	2018-07-21	PMC6049068		10.1002/hep4.1194	Excluded	Not relevant
29361103	Reviewing the Risk of Colorectal Cancer in Inflammatory Bowel Disease After Liver Transplantation for Primary Sclerosing Cholangitis	Rao BB, Lashner B, Kowdley KV.	Inflamm Bowel Dis. 2018 Jan 18;24(2):269-276. doi: 10.1093/ibd/izx056.	Rao BB	Inflamm Bowel Dis	2018	2018-01-24			10.1093/ibd/izx056	Excluded	Not relevant
29743796	Increased Incidence of Post-transplant Lymphoproliferative Disorder in Autoimmune Liver Disease: An Irish National Experience	Abu-Shanab A, Ged Y, Ullah N, Houlihan D, McCormick A.	J Clin Exp Hepatol. 2018 Mar;8(1):42-49. doi: 10.1016/j.jceh.2017.05.209. Epub 2017 Jun 15.	Abu-Shanab A	J Clin Exp Hepatol	2018	2018-05-11	PMC5938325		10.1016/j.jceh.2017.05.209	Excluded	Not relevant
29378311	High Risk of Advanced Colorectal Neoplasia in Patients With Primary Sclerosing Cholangitis Associated With Inflammatory Bowel Disease	Shah SC, Ten Hove JR, Castaneda D, Palmela C, Mooiweer E, Colombel JF, Harpaz N, Ullman TA, van Bodegraven AA, Jansen JM, Mahmmod N, van der Meulen-de Jong AE, Ponsioen CY, van der Woude CJ, Oldenburg B, Itzkowitz SH, Torres J.	Clin Gastroenterol Hepatol. 2018 Jul;16(7):1106-1113.e3. doi: 10.1016/j.cgh.2018.01.023. Epub 2018 Mar 15.	Shah SC	Clin Gastroenterol Hepatol	2018	2018-01-30			10.1016/j.cgh.2018.01.023	Excluded	Not relevant
29150966	Current policy for allocation of donor livers in the Netherlands advantages primary sclerosing cholangitis patients on the liver transplantation waiting list-a retrospective study	Goet JC, Hansen BE, Tieleman M, van Hoek B, van den Berg AP, Polak WG, Dubbeld J, Porte RJ, Konijn-Janssen C, de Man RA, Metselaar HJ, de Vries AC.	Transpl Int. 2018 Jun;31(6):590-599. doi: 10.1111/tri.13097. Epub 2017 Dec 5.	Goet JC	Transpl Int	2018	2017-11-19			10.1111/tri.13097	Excluded	Not relevant
29717163	In-patient outcomes of Hematopoietic Stem Cell Transplantation in Patients with Immune Mediated Inflammatory Diseases: A Nationwide Study	Mehta K, Jaiswal P, Briggs F, Faubion WA, Tabibian JH, Cominelli F, Dave M.	Sci Rep. 2018 May 1;8(1):6825. doi: 10.1038/s41598-018-24060-4.	Mehta K	Sci Rep	2018	2018-05-03	PMC5931606		10.1038/s41598-018-24060-4	Excluded	Not relevant
28981638	Long-term Risk of Cancer Following Ileal Pouch-anal Anastomosis for Ulcerative Colitis	Mark-Christensen A, Erichsen R, Brandsborg S, Rosenberg J, Qvist N, Thorlacius-Ussing O, Hillingsø J, Pachler JH, Christiansen EG, Laurberg S.	J Crohns Colitis. 2018 Jan 5;12(1):57-62. doi: 10.1093/ecco-jcc/jjx112.	Mark-Christensen A	J Crohns Colitis	2018	2017-10-06			10.1093/ecco-jcc/jjx112	Excluded	Not relevant
29317337	Heart and bile acids - Clinical consequences of altered bile acid metabolism	Vasavan T, Ferraro E, Ibrahim E, Dixon P, Gorelik J, Williamson C.	Biochim Biophys Acta Mol Basis Dis. 2018 Apr;1864(4 Pt B):1345-1355. doi: 10.1016/j.bbadis.2017.12.039. Epub 2018 Jan 6.	Vasavan T	Biochim Biophys Acta Mol Basis Dis	2018	2018-01-11			10.1016/j.bbadis.2017.12.039	Excluded	Review Article
30364842	Screening and surveillance methods for dysplasia in inflammatory bowel disease patients: Where do we stand?	Galanopoulos M, Tsoukali E, Gkeros F, Vraka M, Karampekos G, Matzaris GJ.	World J Gastrointest Endosc. 2018 Oct 16;10(10):250-258. doi: 10.4253/wjge.v10.i10.250.	Galanopoulos M	World J Gastrointest Endosc	2018	2018-10-27	PMC6198309		10.4253/wjge.v10.i10.250	Excluded	Review Article
28844951	Cholangiocytes in the pathogenesis of primary sclerosing cholangitis and development of cholangiocarcinoma	Chung BK, Karlsen TH, Folseraas T.	Biochim Biophys Acta Mol Basis Dis. 2018 Apr;1864(4 Pt B):1390-1400. doi: 10.1016/j.bbadis.2017.08.020. Epub 2017 Aug 25.	Chung BK	Biochim Biophys Acta Mol Basis Dis	2018	2017-08-29			10.1016/j.bbadis.2017.08.020	Excluded	Not relevant
29658203	Crohn's Disease Behavior and Location is Altered when Associated with Primary Sclerosing Cholangitis	Iny O, Yanai H, Matalon S, Santo E, Shibolet O, Dotan I, Maharshak N.	Isr Med Assoc J. 2018 Jan;20(1):25-29.	Iny O	Isr Med Assoc J	2018	2018-04-17				Excluded	Not relevant
29651370	Effect of the Specific Carbohydrate Diet on the Microbiome of a Primary Sclerosing Cholangitis and Ulcerative Colitis Patient	Dubrovsky A, Kitts CL.	Cureus. 2018 Feb 9;10(2):e2177. doi: 10.7759/cureus.2177.	Dubrovsky A	Cureus	2018	2018-04-14	PMC5890963		10.7759/cureus.2177	Excluded	Not relevant
28796371	Inflammatory bowel disease with primary sclerosing cholangitis: A Danish population-based cohort study 1977-2011	Sørensen JØ, Nielsen OH, Andersson M, Ainsworth MA, Ytting H, Bélard E, Jess T.	Liver Int. 2018 Mar;38(3):532-541. doi: 10.1111/liv.13548. Epub 2017 Sep 5.	Sørensen JØ	Liver Int	2018	2017-08-11			10.1111/liv.13548	Excluded	Not relevant
29912047	Long-term Outcomes and Risk Factors After Adult Living Donor Liver Transplantation	Imai D, Yoshizumi T, Sakata K, Ikegami T, Itoh S, Harada N, Motomura T, Toshima T, Mano Y, Soejima Y, Maehara Y.	Transplantation. 2018 Sep;102(9):e382-e391. doi: 10.1097/TP.0000000000002324.	Imai D	Transplantation	2018	2018-06-19			10.1097/TP.0000000000002324	Excluded	Not relevant
28993258	Twenty-Year Comparative Analysis of Patients With Autoimmune Liver Diseases on Transplant Waitlists	Webb GJ, Rana A, Hodson J, Akhtar MZ, Ferguson JW, Neuberger JM, Vierling JM, Hirschfield GM.	Clin Gastroenterol Hepatol. 2018 Feb;16(2):278-287.e7. doi: 10.1016/j.cgh.2017.09.062. Epub 2017 Oct 6.	Webb GJ	Clin Gastroenterol Hepatol	2018	2017-10-11			10.1016/j.cgh.2017.09.062	Excluded	Not relevant
29882252	The impact of ileal pouch-anal anastomosis on graft survival following liver transplantation for primary sclerosing cholangitis	Trivedi PJ, Reece J, Laing RW, Slaney E, Cooney R, Gunson BK, Kamarajah SK, Pinkney T, Thompson F, Muiesan P, Schlegel A, Hirschfield GM, Iqbal T, Ferguson J.	Aliment Pharmacol Ther. 2018 Aug;48(3):322-332. doi: 10.1111/apt.14828. Epub 2018 Jun 8.	Trivedi PJ	Aliment Pharmacol Ther	2018	2018-06-09			10.1111/apt.14828	Excluded	Not relevant
29720090	Sulphite oxidase (SO) - a mitochondrial autoantigen as target for humoral and cellular immune reactions in primary sclerosing cholangitis	Preuß BE, Berg CP, Werner C, Plankenhorn S, Malek NP, Klein R.	BMC Gastroenterol. 2018 May 2;18(1):58. doi: 10.1186/s12876-018-0787-x.	Preuß BE	BMC Gastroenterol	2018	2018-05-04	PMC5932765		10.1186/s12876-018-0787-x	Excluded	Not relevant
30556033	Frequency, Risk Factors, and Outcome of Gallbladder Polyps in Patients With Primary Sclerosing Cholangitis: A Case-Control Study	Torabi Sagvand B, Edwards K, Shen B.	Hepatol Commun. 2018 Nov 13;2(12):1440-1445. doi: 10.1002/hep4.1276. eCollection 2018 Dec.	Torabi Sagvand B	Hepatol Commun	2018	2018-12-18	PMC6287476		10.1002/hep4.1276	Excluded	Not relevant
29937419	Waitlist mortality and post-transplant survival in patients with cholestatic liver disease - Impact of changes in allocation policy	Staufer K, Kivaranovic D, Rasoul-Rockenschaub S, Soliman T, Trauner M, Berlakovich G.	HPB (Oxford). 2018 Oct;20(10):916-924. doi: 10.1016/j.hpb.2018.03.013. Epub 2018 Jun 21.	Staufer K	HPB (Oxford)	2018	2018-06-26			10.1016/j.hpb.2018.03.013	Excluded	Not relevant
29083037	Review article: the gut microbiome as a therapeutic target in the pathogenesis and treatment of chronic liver disease	Woodhouse CA, Patel VC, Singanayagam A, Shawcross DL.	Aliment Pharmacol Ther. 2018 Jan;47(2):192-202. doi: 10.1111/apt.14397. Epub 2017 Oct 30.	Woodhouse CA	Aliment Pharmacol Ther	2018	2017-10-31			10.1111/apt.14397	Excluded	Not relevant
28990806	Optimizing the detection of biliary dysplasia in primary sclerosing cholangitis before liver transplantation	Majeed A, Castedal M, Arnelo U, Söderdahl G, Bergquist A, Said K.	Scand J Gastroenterol. 2018 Jan;53(1):56-63. doi: 10.1080/00365521.2017.1385840. Epub 2017 Oct 9.	Majeed A	Scand J Gastroenterol	2018	2017-10-10			10.1080/00365521.2017.1385840	Excluded	Not relevant
29948993	Prevalence of celiac disease among pediatric patients with cryptogenic cirrhosis and effect of gluten-free-diet	Joshi A, Falodia S, Kumar N, Gupta P, Khatri PC.	Indian J Gastroenterol. 2018 May;37(3):243-247. doi: 10.1007/s12664-018-0857-6. Epub 2018 Jun 13.	Joshi A	Indian J Gastroenterol	2018	2018-06-28			10.1007/s12664-018-0857-6	Excluded	Not relevant
30005861	Support of precision medicine through risk-stratification in autoimmune liver diseases - histology, scoring systems, and non-invasive markers	Bossen L, Gerussi A, Lygoura V, Mells GF, Carbone M, Invernizzi P.	Autoimmun Rev. 2018 Sep;17(9):854-865. doi: 10.1016/j.autrev.2018.02.013. Epub 2018 Jul 11.	Bossen L	Autoimmun Rev	2018	2018-07-15			10.1016/j.autrev.2018.02.013	Excluded	Not relevant
29321484	Loss of tolerance to gut immunity protein, glycoprotein 2 (GP2) is associated with progressive disease course in primary sclerosing cholangitis	Tornai T, Tornai D, Sipeki N, Tornai I, Alsulaimani R, Fechner K, Roggenbuck D, Norman GL, Veres G, Par G, Par A, Szalay F, Lakatos PL, Antal-Szalmas P, Papp M.	Sci Rep. 2018 Jan 10;8(1):399. doi: 10.1038/s41598-017-18622-1.	Tornai T	Sci Rep	2018	2018-01-12	PMC5762861		10.1038/s41598-017-18622-1	Excluded	Not relevant
30671485	M1-Polarized Macrophages Promote Self-Renewing Phenotype of Hepatic Progenitor Cells with Jagged1-Notch Signalling Involved: Relevance in Primary Sclerosing Cholangitis	Li H, Sun S, Lei Q, Lei P, Cai X, Wan C, Shen G.	J Immunol Res. 2018 Dec 24;2018:4807145. doi: 10.1155/2018/4807145. eCollection 2018.	Li H	J Immunol Res	2018	2019-01-24	PMC6323443		10.1155/2018/4807145	Excluded	Not relevant
28115492	Are random biopsies still useful for the detection of neoplasia in patients with IBD undergoing surveillance colonoscopy with chromoendoscopy?	Moussata D, Allez M, Cazals-Hatem D, Treton X, Laharie D, Reimund JM, Bertheau P, Bourreille A, Lavergne-Slove A, Brixi H, Branche J, Gornet JM, Stefanescu C, Moreau J, Marteau P, Pelletier AL, Carbonnel F, Seksik P, Simon M, Fléjou JF, Colombel JF, Charlois AL, Roblin X, Nancey S, Bouhnik Y, Berger F, Flourié B; the GETAID.	Gut. 2018 Apr;67(4):616-624. doi: 10.1136/gutjnl-2016-311892. Epub 2017 Jan 23.	Moussata D	Gut	2018	2017-01-25			10.1136/gutjnl-2016-311892	Excluded	Not relevant
30571774	Clinical characteristics and outcomes of primary sclerosing cholangitis and ulcerative colitis in Japanese patients	Kumagai J, Taida T, Ogasawara S, Nakagawa T, Iino Y, Shingyoji A, Ishikawa K, Akizue N, Yamato M, Takahashi K, Ohta Y, Hamanaka S, Okimoto K, Nakamura M, Ohyama H, Saito K, Kusakabe Y, Maruoka D, Yasui S, Matsumura T, Sugiyama H, Sakai Y, Mikata R, Arai M, Katsuno T, Tsuyuguchi T, Kato N.	PLoS One. 2018 Dec 20;13(12):e0209352. doi: 10.1371/journal.pone.0209352. eCollection 2018.	Kumagai J	PLoS One	2018	2018-12-21	PMC6301618		10.1371/journal.pone.0209352	Excluded	Not relevant
29522170	Malignancy and Mortality in Pediatric-onset Inflammatory Bowel Disease: A Systematic Review	Aardoom MA, Joosse ME, de Vries ACH, Levine A, de Ridder L.	Inflamm Bowel Dis. 2018 Mar 19;24(4):732-741. doi: 10.1093/ibd/izx104.	Aardoom MA	Inflamm Bowel Dis	2018	2018-03-10			10.1093/ibd/izx104	Excluded	Not relevant
29984520	Malignancy and mortality in paediatric-onset inflammatory bowel disease: a 3-year prospective, multinational study from the paediatric IBD Porto group of ESPGHAN	Joosse ME, Aardoom MA, Kemos P, Turner D, Wilson DC, Koletzko S, Martin-de-Carpi J, Fagerberg UL, Spray C, Tzivinikos C, Sladek M, Shaoul R, Roma-Giannikou E, Bronsky J, Serban DE, Ruemmele FM, Garnier-Lengline H, Veres G, Hojsak I, Kolho KL, Davies IH, Aloi M, Lionetti P, Hussey S, Veereman G, Braegger CP, Trindade E, Wewer AV, Hauer AC, de Vries ACH, Sigall Boneh R, Sarbagili Shabat C, Levine A…	Aliment Pharmacol Ther. 2018 Sep;48(5):523-537. doi: 10.1111/apt.14893. Epub 2018 Jul 8.	Joosse ME	Aliment Pharmacol Ther	2018	2018-07-10			10.1111/apt.14893	Excluded	Not relevant
29567006	Chromoendoscopy versus autofluorescence imaging for neoplasia detection in patients with longstanding ulcerative colitis (FIND-UC): an international, multicentre, randomised controlled trial	Vleugels JLA, Rutter MD, Ragunath K, Rees CJ, Ponsioen CY, Lahiff C, Ket SN, Wanders LK, Samuel S, Butt F, Kuiper T, Travis SPL, D'Haens G, Wang LM, van Eeden S, East JE, Dekker E.	Lancet Gastroenterol Hepatol. 2018 May;3(5):305-316. doi: 10.1016/S2468-1253(18)30055-4. Epub 2018 Mar 20.	Vleugels JLA	Lancet Gastroenterol Hepatol	2018	2018-03-24			10.1016/S2468-1253(18)30055-4	Excluded	Not relevant
28925583	Decreasing incidence of cancer after liver transplantation-A Nordic population-based study over 3 decades	Nordin A, Åberg F, Pukkala E, Pedersen CR, Storm HH, Rasmussen A, Bennet W, Olausson M, Wilczek H, Ericzon BG, Tretli S, Line PD, Karlsen TH, Boberg KM, Isoniemi H.	Am J Transplant. 2018 Apr;18(4):952-963. doi: 10.1111/ajt.14507. Epub 2017 Oct 17.	Nordin A	Am J Transplant	2018	2017-09-20			10.1111/ajt.14507	Excluded	Not relevant
29670889	High prevalence of cholestasis, with increased conjugated bile acids in inflammatory bowel diseases patients	Girardin M, Hadengue A, Frossard JL; Swiss IBD Cohort Study Group.	World J Clin Cases. 2018 Apr 16;6(4):44-53. doi: 10.12998/wjcc.v6.i4.44.	Girardin M	World J Clin Cases	2018	2018-04-20	PMC5902505		10.12998/wjcc.v6.i4.44	Excluded	Not relevant
30233574	Mucosal Autoimmunity to Cell-Bound GP2 Isoforms Is a Sensitive Marker in PSC and Associated With the Clinical Phenotype	Sowa M, Kolenda R, Baumgart DC, Pratschke J, Papp M, Tornai T, Suchanski J, Bogdanos DP, Mytilinaiou MG, Hammermann J, Laass MW, Conrad K, Schramm C, Franke A, Roggenbuck D, Schierack P.	Front Immunol. 2018 Aug 28;9:1959. doi: 10.3389/fimmu.2018.01959. eCollection 2018.	Sowa M	Front Immunol	2018	2018-09-21	PMC6127632		10.3389/fimmu.2018.01959	Excluded	Not relevant
29668916	Extraintestinal Manifestations in Vedolizumab and Anti-TNF-Treated Patients With Inflammatory Bowel Disease	Dubinsky MC, Cross RK, Sandborn WJ, Long M, Song X, Shi N, Ding Y, Eichner S, Pappalardo B, Ganguli A, Wang A.	Inflamm Bowel Dis. 2018 Aug 16;24(9):1876-1882. doi: 10.1093/ibd/izy065.	Dubinsky MC	Inflamm Bowel Dis	2018	2018-04-19			10.1093/ibd/izy065	Excluded	Not relevant
29685617	Validation of Transient Elastography Cut Points to Assess Advanced Liver Fibrosis in Children and Young Adults: The Boston Children's Hospital Experience	Lee CK, Mitchell PD, Raza R, Harney S, Wiggins SM, Jonas MM.	J Pediatr. 2018 Jul;198:84-89.e2. doi: 10.1016/j.jpeds.2018.02.062.	Lee CK	J Pediatr	2018	2018-04-25	PMC6019197	NIHMS962585	10.1016/j.jpeds.2018.02.062	Excluded	Not relevant
30524414	Inhibitory Effect of Ursodeoxycholic Acid on Clostridium difficile Germination Is Insufficient to Prevent Colitis: A Study in Hamsters and Humans	Palmieri LJ, Rainteau D, Sokol H, Beaugerie L, Dior M, Coffin B, Humbert L, Eguether T, Bado A, Hoys S, Janoir C, Duboc H.	Front Microbiol. 2018 Nov 22;9:2849. doi: 10.3389/fmicb.2018.02849. eCollection 2018.	Palmieri LJ	Front Microbiol	2018	2018-12-08	PMC6262072		10.3389/fmicb.2018.02849	Excluded	Not relevant
30344796	Investigating Pathogenic and Hepatocarcinogenic Mechanisms from Normal Liver to HCC by Constructing Genetic and Epigenetic Networks via Big Genetic and Epigenetic Data Mining and Genome-Wide NGS Data Identification	Li CW, Chiu YK, Chen BS.	Dis Markers. 2018 Sep 23;2018:8635329. doi: 10.1155/2018/8635329. eCollection 2018.	Li CW	Dis Markers	2018	2018-10-23	PMC6174771		10.1155/2018/8635329	Excluded	Not relevant
29655972	Effectiveness and safety of anti-TNF therapy for inflammatory bowel disease in liver transplant recipients for primary sclerosing cholangitis: A nationwide case series	Altwegg R, Combes R, Laharie D, De Ledinghen V, Radenne S, Conti F, Chazouilleres O, Duvoux C, Dumortier J, Leroy V, Treton X, Durand F, Dharancy S, Nachury M, Goutorbe F, Lamblin G, Boivineau L, Peyrin-Biroulet L, Pageaux GP.	Dig Liver Dis. 2018 Jul;50(7):668-674. doi: 10.1016/j.dld.2018.02.014. Epub 2018 Mar 13.	Altwegg R	Dig Liver Dis	2018	2018-04-16			10.1016/j.dld.2018.02.014	Excluded	Not relevant
29693152	Genistein reduces the activation of AKT and EGFR, and the production of IL6 in cholangiocarcinoma cells involving estrogen and estrogen receptors	Tanjak P, Thiantanawat A, Watcharasit P, Satayavivad J.	Int J Oncol. 2018 Jul;53(1):177-188. doi: 10.3892/ijo.2018.4375. Epub 2018 Apr 24.	Tanjak P	Int J Oncol	2018	2018-04-26			10.3892/ijo.2018.4375	Excluded	Not relevant
29462738	Detecting dysplasia using white light endoscopy or chromoendoscopy in ulcerative colitis patients without primary sclerosing cholangitis: A systematic review and meta-analysis	Azizi S, Al-Rubaye H, Turki MAA, Siddiqui MRS, Shanmuganandan AP, Ehsanullah B, Brar R, Abulafi AM.	Int J Surg. 2018 Apr;52:180-188. doi: 10.1016/j.ijsu.2018.02.028. Epub 2018 Feb 17.	Azizi S	Int J Surg	2018	2018-02-21			10.1016/j.ijsu.2018.02.028	Excluded	Not relevant
29590158	Significance of serological markers in the disease course of ulcerative colitis in a prospective clinical cohort of patients	Kovacs G, Sipeki N, Suga B, Tornai T, Fechner K, Norman GL, Shums Z, Antal-Szalmas P, Papp M.	PLoS One. 2018 Mar 28;13(3):e0194166. doi: 10.1371/journal.pone.0194166. eCollection 2018.	Kovacs G	PLoS One	2018	2018-03-29	PMC5874003		10.1371/journal.pone.0194166	Excluded	Not relevant
30645959	Adult liver transplantation in Johannesburg, South Africa (2004 - 2016): Balancing good outcomes, constrained resources and limited donors	Song E, Fabian J, Boshoff PE, Maher H, Gaylard P, Bentley A, Hale MJ, Ngwenya SP, Etheredge H, Mahomed A, Bobat B, Strobele B, Loveland J, Britz R, Botha JF.	S Afr Med J. 2018 Oct 26;108(11):929-936. doi: 10.7196/SAMJ.2018.v108i11.13286.	Song E	S Afr Med J	2018	2019-01-16			10.7196/SAMJ.2018.v108i11.13286	Excluded	Not relevant
30791773	Extraintestinal manifestations in inflammatory bowel disease - epidemiology, genetics, and pathogenesis	Greuter T, Vavricka SR.	Expert Rev Gastroenterol Hepatol. 2019 Apr;13(4):307-317. doi: 10.1080/17474124.2019.1574569. Epub 2019 Feb 20.	Greuter T	Expert Rev Gastroenterol Hepatol	2019	2019-02-23			10.1080/17474124.2019.1574569	Excluded	Not relevant
30783370	Cancer risk in primary sclerosing cholangitis: Epidemiology, prevention, and surveillance strategies	Fung BM, Lindor KD, Tabibian JH.	World J Gastroenterol. 2019 Feb 14;25(6):659-671. doi: 10.3748/wjg.v25.i6.659.	Fung BM	World J Gastroenterol	2019	2019-02-21	PMC6378537		10.3748/wjg.v25.i6.659	Excluded	Not relevant
30466122	Primary Sclerosing Cholangitis and Psychological Wellbeing: A Scoping Review	Ranieri V, McKay K, Walmsley M, Senior R, Thorburn D, Kennedy E.	Semin Liver Dis. 2019 Feb;39(1):104-110. doi: 10.1055/s-0038-1676099. Epub 2018 Nov 22.	Ranieri V	Semin Liver Dis	2019	2018-11-23			10.1055/s-0038-1676099	Excluded	Not relevant
31220911	Cancer risk, screening and surveillance in primary sclerosing cholangitis	Chascsa DM, Lindor KD.	Minerva Gastroenterol Dietol. 2019 Sep;65(3):214-228. doi: 10.23736/S1121-421X.19.02586-8. Epub 2019 Jun 19.	Chascsa DM	Minerva Gastroenterol Dietol	2019	2019-06-22			10.23736/S1121-421X.19.02586-8	Excluded	Not relevant
30276446	Sex-related factors in autoimmune liver diseases	Schwinge D, Schramm C.	Semin Immunopathol. 2019 Mar;41(2):165-175. doi: 10.1007/s00281-018-0715-8. Epub 2018 Oct 1.	Schwinge D	Semin Immunopathol	2019	2018-10-03			10.1007/s00281-018-0715-8	Excluded	Review Article
30837784	Primary sclerosing cholangitis and inflammatory bowel disease comorbidity: an update of the evidence	Mertz A, Nguyen NA, Katsanos KH, Kwok RM.	Ann Gastroenterol. 2019 Mar-Apr;32(2):124-133. doi: 10.20524/aog.2019.0344. Epub 2019 Jan 15.	Mertz A	Ann Gastroenterol	2019	2019-03-07	PMC6394256		10.20524/aog.2019.0344	Excluded	Review Article
31257956	Pharmacologic management of primary sclerosing cholangitis: what's in the pipeline?	Suri J, Patwardhan V, Bonder A.	Expert Rev Gastroenterol Hepatol. 2019 Aug;13(8):723-729. doi: 10.1080/17474124.2019.1636647. Epub 2019 Jul 1.	Suri J	Expert Rev Gastroenterol Hepatol	2019	2019-07-02			10.1080/17474124.2019.1636647	Excluded	Review Article
30700999	Specific Features of Patients With Inflammatory Bowel Disease and Primary Sclerosing Cholangitis	Fousekis FS, Theopistos VI, Mitselos IV, Skamnelos A, Kavvadias A, Katsanos KH, Christodoulou DK.	J Clin Med Res. 2019 Feb;11(2):81-88. doi: 10.14740/jocmr3680. Epub 2019 Jan 5.	Fousekis FS	J Clin Med Res	2019	2019-02-01	PMC6340671		10.14740/jocmr3680	Excluded	Review Article
31320937	The risk of liver cancer in autoimmune liver diseases	Lleo A, de Boer YS, Liberal R, Colombo M.	Ther Adv Med Oncol. 2019 Jul 12;11:1758835919861914. doi: 10.1177/1758835919861914. eCollection 2019.	Lleo A	Ther Adv Med Oncol	2019	2019-07-20	PMC6628541		10.1177/1758835919861914	Excluded	Review Article
31482861	[Primary sclerosing cholangitis in Iceland 1992-2012]	Gudnason HO, Kristinsson JO, Bergmann OM, Olafsson S, Jonasson JG, Bjornsson ES.	Laeknabladid. 2019 Sep;105(9):371-376. doi: 10.17992/lbl.2019.09.245.	Gudnason HO	Laeknabladid	2019	2019-09-05			10.17992/lbl.2019.09.245	Included	-
31216595	Pathogenesis, diagnosis and treatment of premalignant and malignant stages of cholangiocarcinoma in primary sclerosing cholangitis	Grimsrud MM, Folseraas T.	Liver Int. 2019 Dec;39(12):2230-2237. doi: 10.1111/liv.14180. Epub 2019 Oct 8.	Grimsrud MM	Liver Int	2019	2019-06-20			10.1111/liv.14180	Excluded	Not relevant
31080385	A Review of Extraintestinal Manifestations and Complications of Inflammatory Bowel Disease	Annese V.	Saudi J Med Med Sci. 2019 May-Aug;7(2):66-73. doi: 10.4103/sjmms.sjmms_81_18. Epub 2019 Apr 12.	Annese V	Saudi J Med Med Sci	2019	2019-05-14	PMC6503692		10.4103/sjmms.sjmms_81_18	Excluded	Not relevant
31306801	AGA Clinical Practice Update on Surveillance for Hepatobiliary Cancers in Patients With Primary Sclerosing Cholangitis: Expert Review	Bowlus CL, Lim JK, Lindor KD.	Clin Gastroenterol Hepatol. 2019 Nov;17(12):2416-2422. doi: 10.1016/j.cgh.2019.07.011. Epub 2019 Jul 12.	Bowlus CL	Clin Gastroenterol Hepatol	2019	2019-07-16			10.1016/j.cgh.2019.07.011	Excluded	Not relevant
31016659	3,5-Diethoxycarbonyl-1,4-Dihydrocollidine Diet: A Rodent Model in Cholestasis Research	Pose E, Sancho-Bru P, Coll M.	Methods Mol Biol. 2019;1981:249-257. doi: 10.1007/978-1-4939-9420-5_16.	Pose E	Methods Mol Biol	2019	2019-04-25			10.1007/978-1-4939-9420-5_16	Excluded	Not relevant
31163475	[Cancer Surveillance in Inflammatory Bowel Diseases]	Lissner D, Siegmund B.	Dtsch Med Wochenschr. 2019 Jun;144(11):753-756. doi: 10.1055/a-0649-5491. Epub 2019 Jun 4.	Lissner D	Dtsch Med Wochenschr	2019	2019-06-05			10.1055/a-0649-5491	Excluded	Not English
32133111	Endoscopic surveillance strategies for dysplasia in ulcerative colitis	Verdon C, Aruljothy A, Lakatos PL, Bessissow T.	Frontline Gastroenterol. 2019 Apr 12;11(2):124-132. doi: 10.1136/flgastro-2018-101056. eCollection 2020 Mar.	Verdon C	Frontline Gastroenterol	2019	2020-03-06	PMC7043085		10.1136/flgastro-2018-101056	Excluded	Not relevant
32039401	Methylation signatures in peripheral blood are associated with marked age acceleration and disease progression in patients with primary sclerosing cholangitis	Trauner M, Gindin Y, Jiang Z, Chung C, Subramanian GM, Myers RP, Gulamhusein A, Kowdley KV, Levy C, Goodman Z, Manns MP, Muir AJ, Bowlus CL.	JHEP Rep. 2019 Dec 5;2(1):100060. doi: 10.1016/j.jhepr.2019.11.004. eCollection 2020 Feb.	Trauner M	JHEP Rep	2019	2020-02-11	PMC7005566		10.1016/j.jhepr.2019.11.004	Excluded	Not relevant
32025330	Metabolomic biomarkers are associated with mortality in patients with cirrhosis caused by primary biliary cholangitis or primary sclerosing cholangitis	Mindikoglu AL, Coarfa C, Opekun AR, Shah VH, Arab JP, Lazaridis KN, Putluri N, Ambati CR, Robertson MJ, Devaraj S, Jalal PK, Rana A, Goss JA, Dowling TC, Weir MR, Seliger SL, Raufman JP, Bernard DW, Vierling JM.	Future Sci OA. 2019 Dec 17;6(2):FSO441. doi: 10.2144/fsoa-2019-0124.	Mindikoglu AL	Future Sci OA	2019	2020-02-07	PMC6997913		10.2144/fsoa-2019-0124	Excluded	Not relevant
30529584	No Association Between Pseudopolyps and Colorectal Neoplasia in Patients With Inflammatory Bowel Diseases	Mahmoud R, Shah SC, Ten Hove JR, Torres J, Mooiweer E, Castaneda D, Glass J, Elman J, Kumar A, Axelrad J, Ullman T, Colombel JF, Oldenburg B, Itzkowitz SH; Dutch Initiative on Crohn and Colitis.	Gastroenterology. 2019 Apr;156(5):1333-1344.e3. doi: 10.1053/j.gastro.2018.11.067. Epub 2018 Dec 7.	Mahmoud R	Gastroenterology	2019	2018-12-12	PMC7354096	NIHMS1602515	10.1053/j.gastro.2018.11.067	Excluded	Not relevant
30932290	Increase trend in the prevalence and male-to-female ratio of primary biliary cholangitis, autoimmune hepatitis, and primary sclerosing cholangitis in Japan	Tanaka A, Mori M, Matsumoto K, Ohira H, Tazuma S, Takikawa H.	Hepatol Res. 2019 Aug;49(8):881-889. doi: 10.1111/hepr.13342. Epub 2019 Apr 29.	Tanaka A	Hepatol Res	2019	2019-04-02			10.1111/hepr.13342	Included	-
31807260	Inflammatory Bowel Disease Registry and Monitoring: Feasibility Study and Application (Isfahan Inflammatory Bowel Disease Surveillance Project)	Baghaei A, Emami MH, Adibi P, Tavakkoli H, Daghaghzadeh H, Tamizifar B, Akbarpour MJ, Hojjatpour B.	Int J Prev Med. 2019 Oct 17;10:190. doi: 10.4103/ijpvm.IJPVM_316_17. eCollection 2019.	Baghaei A	Int J Prev Med	2019	2019-12-07	PMC6852201		10.4103/ijpvm.IJPVM_316_17	Excluded	Not relevant
30129181	Incidence and outcome of colorectal cancer in liver transplant recipients: A national, multicentre analysis on 8115 patients	Rompianesi G, Ravikumar R, Jose S, Allison M, Athale A, Creamer F, Gunson B, Manas D, Monaco A, Mirza D, Owen N, Roberts K, Sen G, Srinivasan P, Wigmore S, Fusai G, Fernando B, Burroughs A, Tsochatzis E.	Liver Int. 2019 Feb;39(2):353-360. doi: 10.1111/liv.13947. Epub 2018 Nov 9.	Rompianesi G	Liver Int	2019	2018-08-22			10.1111/liv.13947	Excluded	Not relevant
30460897	Colorectal cancer and dysplasia risk of ulcerative colitis patients in a tertiary referral center in Turkey	Ünal NG, Özütemiz Ö, Tekin F, Turan İ, Osmanoğlu N.	Turk J Gastroenterol. 2019 Feb;30(2):139-147. doi: 10.5152/tjg.2018.18221.	Ünal NG	Turk J Gastroenterol	2019	2018-11-22	PMC6408172		10.5152/tjg.2018.18221	Excluded	Not relevant
30918959	High Adherence to Surveillance Guidelines in Inflammatory Bowel Disease Patients Results in Low Colorectal Cancer and Dysplasia Rates, While Rates of Dysplasia are Low Before the Suggested Onset of Surveillance	Singh K, Al Khoury A, Kurti Z, Gonczi L, Reinglas J, Verdon C, Kohen R, Bessissow T, Afif W, Wild G, Seidman E, Bitton A, Lakatos PL.	J Crohns Colitis. 2019 Sep 27;13(10):1343-1350. doi: 10.1093/ecco-jcc/jjz066.	Singh K	J Crohns Colitis	2019	2019-03-29			10.1093/ecco-jcc/jjz066	Excluded	Guideline
30400722	Statin Exposure Is Not Associated with Reduced Prevalence of Colorectal Neoplasia in Patients with Inflammatory Bowel Disease	Shah SC, Glass J, Giustino G, Hove JRT, Castaneda D, Torres J, Kumar A, Elman J, Ullman TA, Itzkowitz SH.	Gut Liver. 2019 Jan 15;13(1):54-61. doi: 10.5009/gnl18178.	Shah SC	Gut Liver	2019	2018-11-08	PMC6346999		10.5009/gnl18178	Excluded	Not relevant
31218297	Clinical impact of digital cholangioscopy in management of indeterminate biliary strictures and complex biliary stones: a single-center study	Yan S, Tejaswi S.	Ther Adv Gastrointest Endosc. 2019 Jun 12;12:2631774519853160. doi: 10.1177/2631774519853160. eCollection 2019 Jan-Dec.	Yan S	Ther Adv Gastrointest Endosc	2019	2019-06-21	PMC6563398		10.1177/2631774519853160	Excluded	Not relevant
32042471	Preventative care in cholestatic liver disease: Pearls for the specialist and subspecialist	Malik A, Kardashian AA, Zakharia K, Bowlus CL, Tabibian JH.	Liver Res. 2019 Jun;3(2):118-127. doi: 10.1016/j.livres.2019.04.001. Epub 2019 May 27.	Malik A	Liver Res	2019	2020-02-12	PMC7008979	NIHMS1068068	10.1016/j.livres.2019.04.001	Excluded	Not relevant
31372893	Early detection of intrahepatic cholangiocarcinoma	Hamaoka M, Kozaka K, Matsui O, Komori T, Matsubara T, Yoneda N, Yoshida K, Inoue D, Kitao A, Koda W, Gabata T, Kobayashi S.	Jpn J Radiol. 2019 Oct;37(10):669-684. doi: 10.1007/s11604-019-00860-0. Epub 2019 Aug 1.	Hamaoka M	Jpn J Radiol	2019	2019-08-03			10.1007/s11604-019-00860-0	Excluded	Not relevant
31774347	Tissue factor in ulcerative colitis, with and without concomitant primary sclerosing cholangitis	Vessby J, Lampinen M, Åberg M, Rorsman F, Siegbahn A, Wanders A, Carlson M.	Ups J Med Sci. 2019 Nov;124(4):238-245. doi: 10.1080/03009734.2019.1689209. Epub 2019 Nov 27.	Vessby J	Ups J Med Sci	2019	2019-11-28	PMC6968534		10.1080/03009734.2019.1689209	Excluded	Not relevant
30815755	Inflammation and Neoplasia of the Pouch in Inflammatory Bowel Disease	Khan F, Shen B.	Curr Gastroenterol Rep. 2019 Feb 28;21(4):10. doi: 10.1007/s11894-019-0679-4.	Khan F	Curr Gastroenterol Rep	2019	2019-03-01			10.1007/s11894-019-0679-4	Excluded	Not relevant
31132831	[Hepatobiliary Manifestation of Inflammatory Bowel Disease]	Seo KI, Kang SB.	Korean J Gastroenterol. 2019 May 25;73(5):248-259. doi: 10.4166/kjg.2019.73.5.248.	Seo KI	Korean J Gastroenterol	2019	2019-05-28			10.4166/kjg.2019.73.5.248	Excluded	Not English
31626561	Imaging Features of Primary Sclerosing Cholangitis: From Diagnosis to Liver Transplant Follow-up	Khoshpouri P, Habibabadi RR, Hazhirkarzar B, Ameli S, Ghadimi M, Ghasabeh MA, Menias CO, Kim A, Li Z, Kamel IR.	Radiographics. 2019 Nov-Dec;39(7):1938-1964. doi: 10.1148/rg.2019180213. Epub 2019 Oct 18.	Khoshpouri P	Radiographics	2019	2019-10-19			10.1148/rg.2019180213	Excluded	Not relevant
31056693	Vedolizumab Therapy is Ineffective for Primary Sclerosing Cholangitis in Patients With Inflammatory Bowel Disease: A GETAID Multicentre Cohort Study	Caron B, Peyrin-Biroulet L, Pariente B, Bouhnik Y, Seksik P, Bouguen G, Caillo L, Laharie D, Carbonnel F, Altwegg R, Reenaers C, Serrero M, Trang-Poisson C, Nancey S, Filippi J, Abitbol V, Savoye G, Vuitton L, Viennot S, Fumery M, Reymond M, Bronowicki JP, Reimund JM, Amiot A.	J Crohns Colitis. 2019 Sep 27;13(10):1239-1247. doi: 10.1093/ecco-jcc/jjz088.	Caron B	J Crohns Colitis	2019	2019-05-07			10.1093/ecco-jcc/jjz088	Excluded	Not relevant
31515764	Clinical profile and outcome of primary sclerosing cholangitis: A single-centre experience from western India	Tibdewal P, Bhatt P, Jain A, Gupta D, Bhatia S, Shukla A.	Indian J Gastroenterol. 2019 Aug;38(4):295-302. doi: 10.1007/s12664-019-00968-1. Epub 2019 Sep 12.	Tibdewal P	Indian J Gastroenterol	2019	2019-09-14			10.1007/s12664-019-00968-1	Excluded	Not relevant
31405746	Experience in Liver Transplantation Due to Primary Sclerosing Cholangitis: A Single Center Experience	Emek E, Serin A, Sahin T, Yazici P, Yuzer Y, Tokat Y, Bozkurt B.	Transplant Proc. 2019 Sep;51(7):2439-2441. doi: 10.1016/j.transproceed.2019.01.156. Epub 2019 Aug 9.	Emek E	Transplant Proc	2019	2019-08-14			10.1016/j.transproceed.2019.01.156	Excluded	Not relevant
30043518	Long-term outcomes of primary sclerosing cholangitis: an Australian non-transplant tertiary hospital perspective	Freeman E, Majeed A, Kemp W, Roberts SK.	Intern Med J. 2019 Mar;49(3):323-327. doi: 10.1111/imj.14041.	Freeman E	Intern Med J	2019	2018-07-26			10.1111/imj.14041	Excluded	Not relevant
31402720	Impact of paediatric onset primary sclerosing cholangitis on clinical course and outcome of inflammatory bowel disease: a case-control population-based study in Finland	Tenca A, Jaakkola T, Färkkilä M, Arola J, Kolho KL.	Scand J Gastroenterol. 2019 Aug;54(8):984-990. doi: 10.1080/00365521.2019.1648547. Epub 2019 Aug 10.	Tenca A	Scand J Gastroenterol	2019	2019-08-13			10.1080/00365521.2019.1648547	Excluded	Not relevant
31063540	Clinical Characteristics, Associated Malignancies and Management of Primary Sclerosing Cholangitis in Inflammatory Bowel Disease Patients: A Multicentre Retrospective Cohort Study	Guerra I, Bujanda L, Castro J, Merino O, Tosca J, Camps B, Gutiérrez A, Gordillo Ábalos J, de Castro L, Iborra M, Carbajo AY, Taxonera C, Rodríguez-Lago I, Mesonero F, de Francisco R, Gómez-Gómez GJ, Chaparro M, Tardillo CA, Rivero M, Algaba A, Martín Arranz E, Cañete F, Vicente R, Sicilia B, Antolín B, Prieto V, Márquez L, Benítez JM, Camo P, Piqueras M, Gargallo CJ, Hinojosa E, Huguet JM, Pérez…	J Crohns Colitis. 2019 Dec 10;13(12):1492-1500. doi: 10.1093/ecco-jcc/jjz094.	Guerra I	J Crohns Colitis	2019	2019-05-08			10.1093/ecco-jcc/jjz094	Excluded	Not relevant
30878206	Ursodeoxycholic Acid Therapy in Pediatric Primary Sclerosing Cholangitis: Predictors of Gamma Glutamyltransferase Normalization and Favorable Clinical Course	Deneau M, Perito E, Ricciuto A, Gupta N, Kamath BM, Palle S, Vitola B, Smolka V, Ferrari F, Amir AZ, Miloh T, Papadopoulou A, Mohan P, Mack C, Kolho KL, Iorio R, El-Matary W, Venkat V, Chan A, Saubermann L, Valentino PL, Shah U, Miethke A, Lin H, Jensen MK.	J Pediatr. 2019 Jun;209:92-96.e1. doi: 10.1016/j.jpeds.2019.01.039. Epub 2019 Mar 14.	Deneau M	J Pediatr	2019	2019-03-18	PMC6535363	NIHMS1519561	10.1016/j.jpeds.2019.01.039	Excluded	Not relevant
30910856	Effect of scheduled endoscopic dilatation of dominant strictures on outcome in patients with primary sclerosing cholangitis	Rupp C, Hippchen T, Bruckner T, Klöters-Plachky P, Schaible A, Koschny R, Stiehl A, Gotthardt DN, Sauer P.	Gut. 2019 Dec;68(12):2170-2178. doi: 10.1136/gutjnl-2018-316801. Epub 2019 Mar 25.	Rupp C	Gut	2019	2019-03-27	PMC6872453		10.1136/gutjnl-2018-316801	Excluded	Not relevant
30858721	Benign biliary strictures: prevalence, impact, and management strategies	Ma MX, Jayasekeran V, Chong AK.	Clin Exp Gastroenterol. 2019 Feb 18;12:83-92. doi: 10.2147/CEG.S165016. eCollection 2019.	Ma MX	Clin Exp Gastroenterol	2019	2019-03-13	PMC6385742		10.2147/CEG.S165016	Excluded	Not relevant
30448601	Statin Use Is Associated With Improved Outcomes of Patients With Primary Sclerosing Cholangitis	Stokkeland K, Höijer J, Bottai M, Söderberg-Löfdal K, Bergquist A.	Clin Gastroenterol Hepatol. 2019 Aug;17(9):1860-1866.e1. doi: 10.1016/j.cgh.2018.11.002. Epub 2018 Nov 15.	Stokkeland K	Clin Gastroenterol Hepatol	2019	2018-11-19			10.1016/j.cgh.2018.11.002	Excluded	Not relevant
30155920	Associations between autoimmune conditions and hepatobiliary cancer risk among elderly US adults	McGee EE, Castro FA, Engels EA, Freedman ND, Pfeiffer RM, Nogueira L, Stolzenberg-Solomon R, McGlynn KA, Hemminki K, Koshiol J.	Int J Cancer. 2019 Feb 15;144(4):707-717. doi: 10.1002/ijc.31835. Epub 2018 Nov 8.	McGee EE	Int J Cancer	2019	2018-08-30	PMC8561729	NIHMS1750294	10.1002/ijc.31835	Excluded	Not relevant
30315285	Non-Invasive Prediction of High-Risk Varices in Patients with Primary Biliary Cholangitis and Primary Sclerosing Cholangitis	Moctezuma-Velazquez C, Saffioti F, Tasayco-Huaman S, Casu S, Mason A, Roccarina D, Vargas V, Nilsson JE, Tsochatzis E, Augustin S, Montano-Loza AJ, Berzigotti A, Thorburn D, Genesca J, Abraldes JG.	Am J Gastroenterol. 2019 Mar;114(3):446-452. doi: 10.1038/s41395-018-0265-7.	Moctezuma-Velazquez C	Am J Gastroenterol	2019	2018-10-14			10.1038/s41395-018-0265-7	Excluded	Not relevant
30641095	Th17 cell frequency is associated with low bone mass in primary sclerosing cholangitis	Schmidt T, Schwinge D, Rolvien T, Jeschke A, Schmidt C, Neven M, Butscheidt S, Kriz M, Kunzmann L, Mussawy H, Hubert J, Hawellek T, Rüther W, Oheim R, Barvencik F, Lohse AW, Schramm C, Schinke T, Amling M.	J Hepatol. 2019 May;70(5):941-953. doi: 10.1016/j.jhep.2018.12.035. Epub 2019 Jan 11.	Schmidt T	J Hepatol	2019	2019-01-15			10.1016/j.jhep.2018.12.035	Excluded	Not relevant
30267862	Family History Associates With Increased Risk of Colorectal Cancer in Patients With Inflammatory Bowel Diseases	Samadder NJ, Valentine JF, Guthery S, Singh H, Bernstein CN, Leighton JA, Wan Y, Wong J, Boucher K, Pappas L, Rowe K, Burt RW, Curtin K, Smith KR.	Clin Gastroenterol Hepatol. 2019 Aug;17(9):1807-1813.e1. doi: 10.1016/j.cgh.2018.09.038. Epub 2018 Sep 26.	Samadder NJ	Clin Gastroenterol Hepatol	2019	2018-09-30			10.1016/j.cgh.2018.09.038	Excluded	Not relevant
31294387	The Impact of Inflammatory Bowel Disease in Canada 2018: Extra-intestinal Diseases in IBD	Bernstein CN, Benchimol EI, Bitton A, Murthy SK, Nguyen GC, Lee K, Cooke-Lauder J, Kaplan GG.	J Can Assoc Gastroenterol. 2019 Feb;2(Suppl 1):S73-S80. doi: 10.1093/jcag/gwy053. Epub 2018 Nov 2.	Bernstein CN	J Can Assoc Gastroenterol	2019	2019-07-12	PMC6512250		10.1093/jcag/gwy053	Excluded	Not relevant
30335149	The Risk of Colectomy and Colorectal Cancer After Appendectomy in Patients With Ulcerative Colitis: A Systematic Review and Meta-analysis	Stellingwerf ME, de Koning MA, Pinkney T, Bemelman WA, D'Haens GR, Buskens CJ.	J Crohns Colitis. 2019 Mar 26;13(3):309-318. doi: 10.1093/ecco-jcc/jjy163.	Stellingwerf ME	J Crohns Colitis	2019	2018-10-19			10.1093/ecco-jcc/jjy163	Excluded	Not relevant
30291909	Increased Mortality Among Patients With vs Without Cirrhosis and Autoimmune Hepatitis	van den Brand FF, van der Veen KS, de Boer YS, van Gerven NM, Lissenberg-Witte BI, Beuers U, van Erpecum KJ, van Buuren HR, den Ouden JW, Brouwer JT, Vrolijk JM, Verdonk RC, van Hoek B, Koek GH, Drenth JPH, Guichelaar MMJ, Mulder CJJ, Bloemena E, van Nieuwkerk CMJ, Bouma G; Dutch Autoimmune Hepatitis Study Group.	Clin Gastroenterol Hepatol. 2019 Apr;17(5):940-947.e2. doi: 10.1016/j.cgh.2018.09.046. Epub 2018 Oct 3.	van den Brand FF	Clin Gastroenterol Hepatol	2019	2018-10-07			10.1016/j.cgh.2018.09.046	Excluded	Not relevant
30957910	Clinical course and mortality by etiology of liver cirrhosis in Sweden: a population based, long-term follow-up study of 1317 patients	Nilsson E, Anderson H, Sargenti K, Lindgren S, Prytz H.	Aliment Pharmacol Ther. 2019 Jun;49(11):1421-1430. doi: 10.1111/apt.15255. Epub 2019 Apr 8.	Nilsson E	Aliment Pharmacol Ther	2019	2019-04-09			10.1111/apt.15255	Excluded	Not relevant
31500861	Inflammatory Bowel Disease in Children with Elevated Serum Gamma Glutamyltransferase Levels	Chandrakumar A, Loeppky R, Deneau M, El-Matary W.	J Pediatr. 2019 Dec;215:144-151.e3. doi: 10.1016/j.jpeds.2019.07.065. Epub 2019 Sep 6.	Chandrakumar A	J Pediatr	2019	2019-09-11			10.1016/j.jpeds.2019.07.065	Excluded	Not relevant
30299315	Risk factors for extrahepatic cholangiocarcinoma: a case-control study in China	Zhou Z, Nie SD, Jiang B, Wang J, Lv P.	Eur J Cancer Prev. 2019 Jul;28(4):254-257. doi: 10.1097/CEJ.0000000000000468.	Zhou Z	Eur J Cancer Prev	2019	2018-10-10			10.1097/CEJ.0000000000000468	Excluded	Not relevant
30807792	Prevalence of autoimmune diseases and clinical significance of autoantibody profile: Data from National Institute of Hygiene in Rabat, Morocco	Missoum H, Alami M, Bachir F, Arji N, Bouyahya A, Rhajaoui M, El Aouad R, Bakri Y.	Hum Immunol. 2019 Jul;80(7):523-532. doi: 10.1016/j.humimm.2019.02.012. Epub 2019 Feb 23.	Missoum H	Hum Immunol	2019	2019-02-27			10.1016/j.humimm.2019.02.012	Excluded	Not relevant
31535772	Waiting list mortality for pediatric deceased donor liver transplantation in a Japanese living-donor-dominant program	Kasahara M, Katono M, Schlegel A, Kubota T, Nakazato Y, Uchida H, Shimizu S, Yanagi Y, Takeda M, Fukuda A, Sakamoto S.	Pediatr Transplant. 2019 Dec;23(8):e13578. doi: 10.1111/petr.13578. Epub 2019 Sep 19.	Kasahara M	Pediatr Transplant	2019	2019-09-20			10.1111/petr.13578	Excluded	Not relevant
30943899	Hepatobiliary and pancreatic manifestations in inflammatory bowel diseases: a referral center study	Fousekis FS, Katsanos KH, Theopistos VI, Baltayiannis G, Kosmidou M, Glantzounis G, Christou L, Tsianos EV, Christodoulou DK.	BMC Gastroenterol. 2019 Apr 3;19(1):48. doi: 10.1186/s12876-019-0967-3.	Fousekis FS	BMC Gastroenterol	2019	2019-04-05	PMC6446300		10.1186/s12876-019-0967-3	Excluded	Not relevant
30610870	Cholangiocyte death in ductopenic cholestatic cholangiopathies: Mechanistic basis and emerging therapeutic strategies	Salas-Silva S, Simoni-Nieves A, Lopez-Ramirez J, Bucio L, Gómez-Quiroz LE, Gutiérrez-Ruiz MC, Roma MG.	Life Sci. 2019 Feb 1;218:324-339. doi: 10.1016/j.lfs.2018.12.044. Epub 2019 Jan 2.	Salas-Silva S	Life Sci	2019	2019-01-06			10.1016/j.lfs.2018.12.044	Excluded	Not relevant
31239432	Adult Living Donor Liver Re-Transplant Following Late Pediatric Liver Transplant Failure: A Case Report	Al Bahili H, Al Garni A, Al Hasan I, Alsebayel YM, Al Eid M, Al Zaharani A, Qahtani AS, Negmi HH, Al Masri N.	Am J Case Rep. 2019 Jun 26;20:908-913. doi: 10.12659/AJCR.914456.	Al Bahili H	Am J Case Rep	2019	2019-06-27	PMC6610494		10.12659/AJCR.914456	Excluded	Case Report
31209308	Quantitative microbiome profiling disentangles inflammation- and bile duct obstruction-associated microbiota alterations across PSC/IBD diagnoses	Vieira-Silva S, Sabino J, Valles-Colomer M, Falony G, Kathagen G, Caenepeel C, Cleynen I, van der Merwe S, Vermeire S, Raes J.	Nat Microbiol. 2019 Nov;4(11):1826-1831. doi: 10.1038/s41564-019-0483-9. Epub 2019 Jun 17.	Vieira-Silva S	Nat Microbiol	2019	2019-06-19			10.1038/s41564-019-0483-9	Excluded	Not relevant
32514458	Liver disease referrals to an urban, hospital-based hepatology outpatient clinic over the past 25 years	Grubert Van Iderstine M, Iluz-Freundlich D, Dolovich C, Villarin E, Minuk GY.	JGH Open. 2019 Dec 5;4(3):484-489. doi: 10.1002/jgh3.12286. eCollection 2020 Jun.	Grubert Van Iderstine M	JGH Open	2019	2020-06-10	PMC7273706		10.1002/jgh3.12286	Excluded	Not relevant
29775793	Analysis of DNA Methylation at Specific Loci in Stool Samples Detects Colorectal Cancer and High-Grade Dysplasia in Patients With Inflammatory Bowel Disease	Kisiel JB, Klepp P, Allawi HT, Taylor WR, Giakoumopoulos M, Sander T, Yab TC, Moum BA, Lidgard GP, Brackmann S, Mahoney DW, Roseth A, Ahlquist DA.	Clin Gastroenterol Hepatol. 2019 Apr;17(5):914-921.e5. doi: 10.1016/j.cgh.2018.05.004. Epub 2018 May 15.	Kisiel JB	Clin Gastroenterol Hepatol	2019	2018-05-19	PMC6368476	NIHMS1008882	10.1016/j.cgh.2018.05.004	Excluded	Not relevant
31889746	Characterisation of the Urinary Metabolic Profile of Liver Fluke-Associated Cholangiocarcinoma	Alsaleh M, Sithithaworn P, Khuntikeo N, Loilome W, Yongvanit P, Chamadol N, Hughes T, O'Connor T, Andrews RH, Holmes E, Taylor-Robinson SD.	J Clin Exp Hepatol. 2019 Nov-Dec;9(6):657-675. doi: 10.1016/j.jceh.2019.06.005. Epub 2019 Jul 31.	Alsaleh M	J Clin Exp Hepatol	2019	2020-01-01	PMC6926188		10.1016/j.jceh.2019.06.005	Excluded	Not relevant
31695244	Is It Safe to Perform Endoscopic Retrograde Cholangiopancreatography in Decompensated Cirrhosis?	Jagtap N, Nabi Z, Tandan M, Ramchandani M, Sharma M, Lakhtakia S, Rao PN, Gupta R, Kalapala R, Basha J, Darishetty S, Rao GV, Reddy DN.	J Clin Exp Hepatol. 2019 Sep-Oct;9(5):554-560. doi: 10.1016/j.jceh.2019.01.006. Epub 2019 Jan 24.	Jagtap N	J Clin Exp Hepatol	2019	2019-11-08	PMC6823678		10.1016/j.jceh.2019.01.006	Excluded	Review Article
31725457	Similarities and differences in clinical and pathologic features of inflammatory bowel disease-associated colorectal cancer in China and Canada	Li J, Zhou WX, Liu S, Zheng WY, Wang YN, Li JN, Ferraz JG, Qian JM, Gui XY.	Chin Med J (Engl). 2019 Nov 20;132(22):2664-2669. doi: 10.1097/CM9.0000000000000525.	Li J	Chin Med J (Engl)	2019	2019-11-15	PMC6940096		10.1097/CM9.0000000000000525	Excluded	Not relevant
30609187	Increasing Incidence of Nonalcoholic Steatohepatitis as an Indication for Liver Transplantation in Australia and New Zealand	Calzadilla-Bertot L, Jeffrey GP, Jacques B, McCaughan G, Crawford M, Angus P, Jones R, Gane E, Munn S, Macdonald G, Fawcett J, Wigg A, Chen J, Fink M, Adams LA.	Liver Transpl. 2019 Jan;25(1):25-34. doi: 10.1002/lt.25361.	Calzadilla-Bertot L	Liver Transpl	2019	2019-01-05			10.1002/lt.25361	Excluded	Not relevant
31201556	Targeting FXR in Cholestasis	Keitel V, Dröge C, Häussinger D.	Handb Exp Pharmacol. 2019;256:299-324. doi: 10.1007/164_2019_231.	Keitel V	Handb Exp Pharmacol	2019	2019-06-16			10.1007/164_2019_231	Excluded	Review Article
30623621	Detection of Autoantibodies Against Nucleoporin p62 in Sera of Patients With Primary Biliary Cholangitis	Bauer A, Habior A.	Ann Lab Med. 2019 May;39(3):291-298. doi: 10.3343/alm.2019.39.3.291.	Bauer A	Ann Lab Med	2019	2019-01-10	PMC6340841		10.3343/alm.2019.39.3.291	Excluded	Not relevant
30863927	Endoscopic retrograde cholangiopancreatography (ERCP): lessons learned from population-based national registries: a systematic review	Søreide JA, Karlsen LN, Sandblom G, Enochsson L.	Surg Endosc. 2019 Jun;33(6):1731-1748. doi: 10.1007/s00464-019-06734-w. Epub 2019 Mar 12.	Søreide JA	Surg Endosc	2019	2019-03-14			10.1007/s00464-019-06734-w	Excluded	Not relevant
29377876	Gender, Race and Disease Etiology Predict De Novo Malignancy Risk After Liver Transplantation: Insights for Future Individualized Cancer Screening Guidance	Bhat M, Mara K, Dierkhising R, Watt KD.	Transplantation. 2019 Jan;103(1):91-100. doi: 10.1097/TP.0000000000002113.	Bhat M	Transplantation	2019	2018-01-30			10.1097/TP.0000000000002113	Excluded	Not relevant
33083257	Primary Sclerosing Cholangitis and Primary Biliary Cirrhosis Overlap Syndrome: A Review	Mago S, Wu GY.	J Clin Transl Hepatol. 2020 Sep 28;8(3):336-346. doi: 10.14218/JCTH.2020.00036. Epub 2020 Aug 24.	Mago S	J Clin Transl Hepatol	2020	2020-10-21	PMC7562796		10.14218/JCTH.2020.00036	Excluded	Not relevant
32257124	Primary Sclerosing Cholangitis: Epidemiology, Genetics, Diagnosis, and Current Management	Gochanour E, Jayasekera C, Kowdley K.	Clin Liver Dis (Hoboken). 2020 Apr 4;15(3):125-128. doi: 10.1002/cld.902. eCollection 2020 Mar.	Gochanour E	Clin Liver Dis (Hoboken)	2020	2020-04-08	PMC7128032		10.1002/cld.902	Excluded	Not relevant
31850928	Cholangiocarcinoma in patients with primary sclerosing cholangitis	Fung BM, Tabibian JH.	Curr Opin Gastroenterol. 2020 Mar;36(2):77-84. doi: 10.1097/MOG.0000000000000616.	Fung BM	Curr Opin Gastroenterol	2020	2019-12-19			10.1097/MOG.0000000000000616	Excluded	Not relevant
32968366	Colorectal Cancer in Inflammatory Bowel Disease	Nebbia M, Yassin NA, Spinelli A.	Clin Colon Rectal Surg. 2020 Sep;33(5):305-317. doi: 10.1055/s-0040-1713748. Epub 2020 Jun 30.	Nebbia M	Clin Colon Rectal Surg	2020	2020-09-24	PMC7500966		10.1055/s-0040-1713748	Excluded	Review Article
31463807	Cholangiocarcinoma in Patients with Primary Sclerosing Cholangitis (PSC): a Comprehensive Review	Song J, Li Y, Bowlus CL, Yang G, Leung PSC, Gershwin ME.	Clin Rev Allergy Immunol. 2020 Feb;58(1):134-149. doi: 10.1007/s12016-019-08764-7.	Song J	Clin Rev Allergy Immunol	2020	2019-08-30			10.1007/s12016-019-08764-7	Excluded	Review Article
32077605	The future of autoimmune liver diseases - Understanding pathogenesis and improving morbidity and mortality	Engel B, Taubert R, Jaeckel E, Manns MP.	Liver Int. 2020 Feb;40 Suppl 1:149-153. doi: 10.1111/liv.14378.	Engel B	Liver Int	2020	2020-02-21			10.1111/liv.14378	Excluded	Not relevant
32939446	Detecting cholangiocarcinoma in patients with primary sclerosing cholangitis - The promise of DNA methylation and molecular biomarkers	Vedeld HM, Folseraas T, Lind GE.	JHEP Rep. 2020 Jul 11;2(5):100143. doi: 10.1016/j.jhepr.2020.100143. eCollection 2020 Oct.	Vedeld HM	JHEP Rep	2020	2020-09-17	PMC7479288		10.1016/j.jhepr.2020.100143	Excluded	Not relevant
32841490	Prevalence and long-term outcome of sub-clinical primary sclerosing cholangitis in patients with ulcerative colitis	Culver EL, Bungay HK, Betts M, Forde C, Buchel O, Manganis C, Warren BF, Cummings FR, Keshav S, Travis SPL, Chapman RW.	Liver Int. 2020 Nov;40(11):2744-2757. doi: 10.1111/liv.14645.	Culver EL	Liver Int	2020	2020-08-26			10.1111/liv.14645	Excluded	Not relevant
33474546	Geo-epidemiology and environmental co-variate mapping of primary biliary cholangitis and primary sclerosing cholangitis	Dyson JK, Blain A, Foster Shirley MD, Hudson M, Rushton S, Jeffreys Jones DE.	JHEP Rep. 2020 Nov 4;3(1):100202. doi: 10.1016/j.jhepr.2020.100202. eCollection 2021 Feb.	Dyson JK	JHEP Rep	2020	2021-01-21	PMC7803647		10.1016/j.jhepr.2020.100202	Included	-
32617210	Diagnosing Primary Sclerosing Cholangitis in Children	Seerat I, Atique M, Khan EUD, Akram A, Iqbal A.	Cureus. 2020 May 28;12(5):e8334. doi: 10.7759/cureus.8334.	Seerat I	Cureus	2020	2020-07-04	PMC7325345		10.7759/cureus.8334	Excluded	Review Article
33121696	Risk of Colon Cancer and Recommended Surveillance Strategies in Patients with Ulcerative Colitis	Rabbenou W, Ullman TA.	Gastroenterol Clin North Am. 2020 Dec;49(4):791-807. doi: 10.1016/j.gtc.2020.08.005. Epub 2020 Sep 25.	Rabbenou W	Gastroenterol Clin North Am	2020	2020-10-30			10.1016/j.gtc.2020.08.005	Excluded	Not relevant
32064264	A Personalized Approach to Managing Patients With an Ileal Pouch-Anal Anastomosis	Ardalan ZS, Sparrow MP.	Front Med (Lausanne). 2020 Jan 29;6:337. doi: 10.3389/fmed.2019.00337. eCollection 2019.	Ardalan ZS	Front Med (Lausanne)	2020	2020-02-18	PMC7000529		10.3389/fmed.2019.00337	Excluded	Not relevant
32365682	Primary Sclerosing Cholangitis: Burden of Disease and Mortality Using Data from the National Rare Diseases Registry in Italy	Carbone M, Kodra Y, Rocchetti A, Manno V, Minelli G, Gerussi A, Ronca V, Malinverno F, Cristoferi L, Floreani A, Invernizzi P, Conti S, Taruscio D.	Int J Environ Res Public Health. 2020 Apr 29;17(9):3095. doi: 10.3390/ijerph17093095.	Carbone M	Int J Environ Res Public Health	2020	2020-05-06	PMC7246900		10.3390/ijerph17093095	Included	-
31902255	Epidemiology, risk of malignancy and patient survival in primary sclerosing cholangitis: a population-based study in Finland	Barner-Rasmussen N, Pukkala E, Jussila A, Färkkilä M.	Scand J Gastroenterol. 2020 Jan;55(1):74-81. doi: 10.1080/00365521.2019.1707277. Epub 2020 Jan 4.	Barner-Rasmussen N	Scand J Gastroenterol	2020	2020-01-07			10.1080/00365521.2019.1707277	Included	-
31932891	An update on primary sclerosing cholangitis epidemiology, outcomes and quantification of alkaline phosphatase variability in a population-based cohort	Bakhshi Z, Hilscher MB, Gores GJ, Harmsen WS, Viehman JK, LaRusso NF, Gossard AA, Lazaridis KN, Lindor KD, Eaton JE.	J Gastroenterol. 2020 May;55(5):523-532. doi: 10.1007/s00535-020-01663-1. Epub 2020 Jan 13.	Bakhshi Z	J Gastroenterol	2020	2020-01-15	PMC8157157	NIHMS1696502	10.1007/s00535-020-01663-1	Included	-
33617049	Recurrence of primary sclerosing cholangitis after liver transplantation is associated with specific changes in the gut microbiome pretransplant - a pilot study	Visseren T, Fuhler GM, Erler NS, Nossent YRA, Metselaar HJ, IJzermans JNM, Darwish Murad S, Peppelenbosch MP.	Transpl Int. 2020 Nov;33(11):1424-1436. doi: 10.1111/tri.13692. Epub 2020 Jul 26.	Visseren T	Transpl Int	2020	2021-02-22	PMC7689804		10.1111/tri.13692	Excluded	Not relevant
32313739	Small Duct Primary Sclerosing Cholangitis: An Underdiagnosed Cause of Chronic Liver Disease and Cirrhosis	Deliwala S, Sundus S, Haykal T, Elbedawi MM, Bachuwa G.	Cureus. 2020 Mar 17;12(3):e7298. doi: 10.7759/cureus.7298.	Deliwala S	Cureus	2020	2020-04-22	PMC7163339		10.7759/cureus.7298	Excluded	Not relevant
32445859	Effects of Primary Sclerosing Cholangitis on Risks of Cancer and Death in People With Inflammatory Bowel Disease, Based on Sex, Race, and Age	Trivedi PJ, Crothers H, Mytton J, Bosch S, Iqbal T, Ferguson J, Hirschfield GM.	Gastroenterology. 2020 Sep;159(3):915-928. doi: 10.1053/j.gastro.2020.05.049. Epub 2020 May 20.	Trivedi PJ	Gastroenterology	2020	2020-05-24			10.1053/j.gastro.2020.05.049	Excluded	Not relevant
32785892	Primary adenosquamous carcinoma of the liver detected during cancer surveillance in a patient with primary sclerosing cholangitis	Daiku K, Fukuda K, Morimoto O, Takiuchi D, Shimakoshi H, Kegasawa T, Yamaguchi Y, Kogita S, Sawai Y, Nakahara M, Igura T, Shibata K, Imai Y.	Clin J Gastroenterol. 2020 Dec;13(6):1273-1279. doi: 10.1007/s12328-020-01204-6. Epub 2020 Aug 12.	Daiku K	Clin J Gastroenterol	2020	2020-08-14			10.1007/s12328-020-01204-6	Excluded	Not relevant
32353535	High-Definition Chromoendoscopy Superior to High-Definition White-Light Endoscopy in Surveillance of Inflammatory Bowel Diseases in a Randomized Trial	Alexandersson B, Hamad Y, Andreasson A, Rubio CA, Ando Y, Tanaka K, Ichiya T, Rezaie R, Schmidt PT.	Clin Gastroenterol Hepatol. 2020 Aug;18(9):2101-2107. doi: 10.1016/j.cgh.2020.04.049. Epub 2020 Apr 27.	Alexandersson B	Clin Gastroenterol Hepatol	2020	2020-05-01			10.1016/j.cgh.2020.04.049	Excluded	Not relevant
32337058	Risk of colorectal cancer in a population-based study 20 years after diagnosis of ulcerative colitis: results from the IBSEN study	Klepp P, Brackmann S, Cvancarova M, Hoivik ML, Hovde Ø, Henriksen M, Huppertz-Hauss G, Bernklev T, Hoie O, Kempski-Monstad I, Solberg IC, Stray N, Jahnsen J, Vatn MH, Moum B.	BMJ Open Gastroenterol. 2020 Mar 26;7(1):e000361. doi: 10.1136/bmjgast-2019-000361. eCollection 2020.	Klepp P	BMJ Open Gastroenterol	2020	2020-04-28	PMC7170403		10.1136/bmjgast-2019-000361	Excluded	Not relevant
31895887	Intrahepatic biliary strictures after liver transplantation are morphologically similar to primary sclerosing cholangitis but immunologically distinct	Zhou T, Bartelheimer K, Ruping F, Rupp C, Sauer P, Koschny R, Mehrabi A, Mieth M, von Haken R, Weiss KH, Gotthardt DN, Rauber C.	Eur J Gastroenterol Hepatol. 2020 Feb;32(2):276-284. doi: 10.1097/MEG.0000000000001649.	Zhou T	Eur J Gastroenterol Hepatol	2020	2020-01-03			10.1097/MEG.0000000000001649	Excluded	Not relevant
31446183	Association Between Indefinite Dysplasia and Advanced Neoplasia in Patients With Inflammatory Bowel Diseases Undergoing Surveillance	Mahmoud R, Shah SC, Torres J, Castaneda D, Glass J, Elman J, Kumar A, Axelrad J, Harpaz N, Ullman T, Colombel JF, Oldenburg B, Itzkowitz SH.	Clin Gastroenterol Hepatol. 2020 Jun;18(7):1518-1527.e3. doi: 10.1016/j.cgh.2019.08.032. Epub 2019 Aug 22.	Mahmoud R	Clin Gastroenterol Hepatol	2020	2019-08-26	PMC7354098	NIHMS1601387	10.1016/j.cgh.2019.08.032	Excluded	Not relevant
32473822	The management of gallbladder polyps	Valibouze C, El Amrani M, Truant S, Leroy C, Millet G, Pruvot FR, Zerbib P.	J Visc Surg. 2020 Oct;157(5):410-417. doi: 10.1016/j.jviscsurg.2020.04.008. Epub 2020 May 27.	Valibouze C	J Visc Surg	2020	2020-06-01			10.1016/j.jviscsurg.2020.04.008	Excluded	Not relevant
33138982	Chronic cholangitides: Differential diagnosis and role of MRI	Cebada Chaparro E, Lloret Del Hoyo J, Méndez Fernández R.	Radiologia (Engl Ed). 2020 Nov-Dec;62(6):452-463. doi: 10.1016/j.rx.2020.08.004. Epub 2020 Oct 31.	Cebada Chaparro E	Radiologia (Engl Ed)	2020	2020-11-03			10.1016/j.rx.2020.08.004	Excluded	Not relevant
32294743	DIAGNOSTIC AND MANAGEMENT APPROACH TO POUCHITIS IN INFLAMMATORY BOWEL DISEASE	Sedano R, Nuñez P, Quera R.	Arq Gastroenterol. 2020 Jan-Mar;57(1):100-106. doi: 10.1590/S0004-2803.202000000-17.	Sedano R	Arq Gastroenterol	2020	2020-04-16			10.1590/S0004-2803.202000000-17	Excluded	Not relevant
32066530	Colorectal cancer in Crohn's disease: a Scandinavian population-based cohort study	Olén O, Erichsen R, Sachs MC, Pedersen L, Halfvarson J, Askling J, Ekbom A, Sørensen HT, Ludvigsson JF.	Lancet Gastroenterol Hepatol. 2020 May;5(5):475-484. doi: 10.1016/S2468-1253(20)30005-4. Epub 2020 Feb 14.	Olén O	Lancet Gastroenterol Hepatol	2020	2020-02-19			10.1016/S2468-1253(20)30005-4	Excluded	Not relevant
32366182	Secondary sclerosing cholangitis in critically ill patients has a poor outcome but lower tumour incidence than primary sclerosing cholangitis	Kirstein MM, Book T, Manns MP, von Hahn T, Voigtländer T.	United European Gastroenterol J. 2020 Jul;8(6):716-724. doi: 10.1177/2050640620924274. Epub 2020 May 4.	Kirstein MM	United European Gastroenterol J	2020	2020-05-06	PMC7437091		10.1177/2050640620924274	Excluded	Not relevant
31979326	Mortality on the UNOS Waitlist for Patients with Autoimmune Liver Disease	Suri JS, Danford CJ, Patwardhan V, Bonder A.	J Clin Med. 2020 Jan 23;9(2):319. doi: 10.3390/jcm9020319.	Suri JS	J Clin Med	2020	2020-01-26	PMC7074547		10.3390/jcm9020319	Excluded	Not relevant
32412143	Inflammatory bowel disease and pancreatic cancer: a Scandinavian register-based cohort study 1969-2017	Everhov ÅH, Erichsen R, Sachs MC, Pedersen L, Halfvarson J, Askling J, Ekbom A, Ludvigsson JF, Sørensen HT, Olén O.	Aliment Pharmacol Ther. 2020 Jul;52(1):143-154. doi: 10.1111/apt.15785. Epub 2020 May 15.	Everhov ÅH	Aliment Pharmacol Ther	2020	2020-05-16			10.1111/apt.15785	Excluded	Not relevant
31823479	Risk of gallbladder cancer in patients with primary sclerosing cholangitis and radiographically detected gallbladder polyps	van Erp LW, Cunningham M, Narasimman M, Ale Ali H, Jhaveri K, Drenth JPH, Janssen HLA, Levy C, Hirschfield GM, Hansen BE, Gulamhusein AF.	Liver Int. 2020 Feb;40(2):382-392. doi: 10.1111/liv.14326. Epub 2019 Dec 20.	van Erp LW	Liver Int	2020	2019-12-12			10.1111/liv.14326	Excluded	Not relevant
32780275	A young woman who developed ascending colon cancer 2 years after the onset of ulcerative colitis	Matsuda K, Hashiguchi Y, Asako K, Okada Y, Ohno K, Tsukamoto M, Fukushima Y, Shimada R, Ozawa T, Hayama T, Nozawa K, Fukagawa T, Kikuchi Y, Sasajima Y.	Clin J Gastroenterol. 2020 Dec;13(6):1189-1195. doi: 10.1007/s12328-020-01207-3. Epub 2020 Aug 11.	Matsuda K	Clin J Gastroenterol	2020	2020-08-12			10.1007/s12328-020-01207-3	Excluded	Not relevant
32417935	Magnetic resonance imaging features of small-duct primary sclerosing cholangitis	Kozaka K, Sheedy SP, Eaton JE, Venkatesh SK, Heiken JP.	Abdom Radiol (NY). 2020 Aug;45(8):2388-2399. doi: 10.1007/s00261-020-02572-w.	Kozaka K	Abdom Radiol (NY)	2020	2020-05-18			10.1007/s00261-020-02572-w	Excluded	Not relevant
33319047	The impact of primary sclerosing cholangitis or inflammatory bowel disease on cholangiocarcinoma phenotype, therapy, and survival	Chahal D, Shamatutu C, Salh B, Davies J.	JGH Open. 2020 Aug 11;4(6):1128-1134. doi: 10.1002/jgh3.12405. eCollection 2020 Dec.	Chahal D	JGH Open	2020	2020-12-15	PMC7731823		10.1002/jgh3.12405	Excluded	Not relevant
32206635	Fever During Anti-integrin Therapy: New Immunodeficiency	Bonfanti E, Bracco C, Biancheri P, Falcetta A, Badinella Martini M, Melchio R, Fenoglio L.	Eur J Case Rep Intern Med. 2020 Feb 11;7(3):001288. doi: 10.12890/2020_001288. eCollection 2020.	Bonfanti E	Eur J Case Rep Intern Med	2020	2020-03-25	PMC7083192		10.12890/2020_001288	Excluded	Not relevant
32432119	Pediatric Cholestatic Liver Disease: Review of Bile Acid Metabolism and Discussion of Current and Emerging Therapies	Kriegermeier A, Green R.	Front Med (Lausanne). 2020 May 5;7:149. doi: 10.3389/fmed.2020.00149. eCollection 2020.	Kriegermeier A	Front Med (Lausanne)	2020	2020-05-21	PMC7214672		10.3389/fmed.2020.00149	Excluded	Review Article
32073690	The clinical characteristics, pre- and post-liver transplantation outcomes in patients having autoimmune overlap syndromes	Chayanupatkul M, Fiel MI, Schiano TD.	Clin Transplant. 2020 May;34(5):e13841. doi: 10.1111/ctr.13841. Epub 2020 Mar 6.	Chayanupatkul M	Clin Transplant	2020	2020-02-20			10.1111/ctr.13841	Excluded	Not relevant
32446687	Colonoscopy Surveillance in Liver Transplant Recipients for Primary Sclerosing Cholangitis Associated With Inflammatory Bowel Disease	Rządkowski S, Chmielińska A, Pacholczyk M, Łągiewska B.	Transplant Proc. 2020 Oct;52(8):2484-2486. doi: 10.1016/j.transproceed.2020.01.116. Epub 2020 May 20.	Rządkowski S	Transplant Proc	2020	2020-05-25			10.1016/j.transproceed.2020.01.116	Excluded	Not relevant
31747477	Evaluation of muscarinic acetylcholine receptor type 3 gene polymorphisms in patients with primary biliary cholangitis and primary sclerosing cholangitis	Greverath LM, Leicht E, Wald de Chamorro N, Wilde AB, Steinhagen LM, Lieb C, Schmelzle M, Chopra S, Shibolet O, Fischer J, Berg T, Tacke F, Müller T.	Hepatol Res. 2020 Mar;50(3):321-329. doi: 10.1111/hepr.13455. Epub 2019 Dec 3.	Greverath LM	Hepatol Res	2020	2019-11-21			10.1111/hepr.13455	Excluded	Not relevant
33029052	Good Long-Term Outcomes in Patients With Primary Sclerosing Cholangitis Undergoing Living Donor Liver Transplantation	Choudhary NS, Saigal S, Thummala S, Saraf N, Rastogi A, Bhangui P, Srinivasan T, Yadav SK, Nundy S, Soin AS.	J Clin Exp Hepatol. 2020 Sep-Oct;10(5):442-447. doi: 10.1016/j.jceh.2020.02.002. Epub 2020 Feb 14.	Choudhary NS	J Clin Exp Hepatol	2020	2020-10-08	PMC7527842		10.1016/j.jceh.2020.02.002	Excluded	Not relevant
33024765	Primary sclerosing cholangitis and autoimmune hepatitis overlap syndrome associated with inflammatory bowel disease: A case report and systematic review	Ballotin VR, Bigarella LG, Riva F, Onzi G, Balbinot RA, Balbinot SS, Soldera J.	World J Clin Cases. 2020 Sep 26;8(18):4075-4093. doi: 10.12998/wjcc.v8.i18.4075.	Ballotin VR	World J Clin Cases	2020	2020-10-07	PMC7520795		10.12998/wjcc.v8.i18.4075	Excluded	Not relevant
33369708	Factors associated with major radiological progression of primary sclerosing cholangitis in patients with inflammatory bowel disease	Azzam N, AlRuthia Y, Alharbi O, Aljebreen A, Almadi M, Loftus EV Jr.	Hepatol Int. 2020 Dec;14(6):1114-1124. doi: 10.1007/s12072-020-10110-5. Epub 2020 Dec 28.	Azzam N	Hepatol Int	2020	2020-12-28			10.1007/s12072-020-10110-5	Excluded	Not relevant
33626000	Two decades of research on autoimmune liver disease in Turkey	Demir N, Ekin N, Torgutalp M, Wahlin S, Efe C.	Turk J Gastroenterol. 2020 Dec;31(12):877-882. doi: 10.5152/tjg.2020.19866.	Demir N	Turk J Gastroenterol	2020	2021-02-24	PMC7928254		10.5152/tjg.2020.19866	Excluded	Not relevant
31895912	A 'real-world' analysis of risk factors for post liver transplant delirium and the effect on length of stay	Tavabie OD, Colwill M, Adamson R, McPhail MJW, Bernal W, Jassem W, Prachialias A, Heneghan M, Aluvihare VR, Agarwal K.	Eur J Gastroenterol Hepatol. 2020 Oct;32(10):1373-1380. doi: 10.1097/MEG.0000000000001661.	Tavabie OD	Eur J Gastroenterol Hepatol	2020	2020-01-03			10.1097/MEG.0000000000001661	Excluded	Not relevant
32370568	Soluble PD1 levels are increased with disease activity in paediatric onset autoimmune hepatitis and inflammatory bowel disease	Hadley T, Gillespie S, Espinoza H, Prince J, Gronbaek H, Chandrakasan S, Kuguthasan S, Kolachala VL, Gupta NA.	Autoimmunity. 2020 Aug;53(5):253-260. doi: 10.1080/08916934.2020.1755964. Epub 2020 May 6.	Hadley T	Autoimmunity	2020	2020-05-07			10.1080/08916934.2020.1755964	Excluded	Not relevant
31651664	Assessing the Validity of Adult-derived Prognostic Models for Primary Sclerosing Cholangitis Outcomes in Children	Deneau MR, Valentino PL, Mack C, Alqoaer K, Amin M, Amir AZ, Aumar M, Auth M, Broderick A, DiGuglielmo M, Draijer LG, El-Matary W, Ferrari F, Furuya KN, Gottrand F, Gupta N, Homan M, Jensen MK, Kamath BM, Kim KM, Kolho KL, Koot B, Iorio R, Martinez M, Miloh T, Mohan P, Palle S, Papadopoulou A, Ricciuto A, Saubermann L, Sathya P, Shteyer E, Smolka V, Tanaka A, Varier R, Venkat V, Vitola B, Woynaro…	J Pediatr Gastroenterol Nutr. 2020 Jan;70(1):e12-e17. doi: 10.1097/MPG.0000000000002522.	Deneau MR	J Pediatr Gastroenterol Nutr	2020	2019-10-26			10.1097/MPG.0000000000002522	Included	-
32682050	Extracellular vesicles as biomarkers in liver diseases: A clinician's point of view	Thietart S, Rautou PE.	J Hepatol. 2020 Dec;73(6):1507-1525. doi: 10.1016/j.jhep.2020.07.014. Epub 2020 Jul 15.	Thietart S	J Hepatol	2020	2020-07-19			10.1016/j.jhep.2020.07.014	Excluded	Not relevant
32500285	Greater Peripouch Fat Area on CT Image Is Associated with Chronic Pouchitis and Pouch Failure in Inflammatory Bowel Diseases Patients	Gao XH, Yu GY, Khan F, Li JQ, Stocchi L, Hull TL, Shen B.	Dig Dis Sci. 2020 Dec;65(12):3660-3671. doi: 10.1007/s10620-020-06363-7. Epub 2020 Jun 4.	Gao XH	Dig Dis Sci	2020	2020-06-06			10.1007/s10620-020-06363-7	Excluded	Not relevant
32258534	Post-transplant malignancies in alcoholic liver disease	Singh A, De A, Singh V.	Transl Gastroenterol Hepatol. 2020 Apr 5;5:30. doi: 10.21037/tgh.2019.11.18. eCollection 2020.	Singh A	Transl Gastroenterol Hepatol	2020	2020-04-08	PMC7063507		10.21037/tgh.2019.11.18	Excluded	Not relevant
33005291	Notch signalling pathway in development of cholangiocarcinoma	Rauff B, Malik A, Bhatti YA, Chudhary SA, Qadri I, Rafiq S.	World J Gastrointest Oncol. 2020 Sep 15;12(9):957-974. doi: 10.4251/wjgo.v12.i9.957.	Rauff B	World J Gastrointest Oncol	2020	2020-10-02	PMC7509998		10.4251/wjgo.v12.i9.957	Excluded	Not relevant
31767117	Recurrence of disease following organ transplantation in autoimmune liver disease and systemic lupus erythematosus	Tanaka A, Kono H, Leung PSC, Gershwin ME.	Cell Immunol. 2020 Jan;347:104021. doi: 10.1016/j.cellimm.2019.104021. Epub 2019 Nov 16.	Tanaka A	Cell Immunol	2020	2019-11-27			10.1016/j.cellimm.2019.104021	Excluded	Not relevant
32770464	The long-term outcomes of patients with immunoglobulin G4-related sclerosing cholangitis: the Mayo Clinic experience	Ali AH, Bi Y, Machicado JD, Garg S, Lennon RJ, Zhang L, Takahashi N, Carey EJ, Lindor KD, Buness JG, Tabibian JH, Chari ST.	J Gastroenterol. 2020 Nov;55(11):1087-1097. doi: 10.1007/s00535-020-01714-7. Epub 2020 Aug 8.	Ali AH	J Gastroenterol	2020	2020-08-10			10.1007/s00535-020-01714-7	Excluded	Not relevant
33085973	COVID-19 Pandemic: Which IBD Patients Need to Be Scoped-Who Gets Scoped Now, Who Can Wait, and how to Resume to Normal	Ng SC, Mak JWY, Hitz L, Chowers Y, Bernstein CN, Silverberg MS.	J Crohns Colitis. 2020 Oct 21;14(14 Suppl 3):S791-S797. doi: 10.1093/ecco-jcc/jjaa128.	Ng SC	J Crohns Colitis	2020	2020-10-21	PMC7665406		10.1093/ecco-jcc/jjaa128	Excluded	Not relevant
[truncated: 356 more rows]

## Sheet: Records for eligibility
TITLE	The new definition of dominant stricture in primary sclerosing cholangitis: Prevalence and clinical significance
[truncated: 770 more rows]

[truncated: 1 more sheets: Studies included in review]
